# Supplementary material for: How reliably can we predict the reliability of protein structure predictions?
Source: BMC Bioinformatics. 2008 Mar 3;9:137. doi: 10.1186/1471-2105-9-137 (PMC2324098; doi:10.1186/1471-2105-9-137)
Supplement: Additional file 1 — Structure Projector package. Java source code and public licence in a tar.gz archive [file 1471-2105-9-137-S1.gz]

Archive with 50 entries (49 files):
- ./._AlignColumn.java
- AlignColumn.java
- ./._Blosum62.java
- Blosum62.java
- ./._ConfReader.java
- ConfReader.java
- ./._FileTokenReader.java
- FileTokenReader.java
- ./._Hmm.java
- Hmm.java
- ./._Hmm2.java
- Hmm2.java
- ./._HmmNonParam.java
- HmmNonParam.java
- ./._HmmSilent.java
- HmmSilent.java
- ./._HmmTkf92.java
- HmmTkf92.java
- ./._InputReader.java
- InputReader.java
- ./._Mcmc.java
- Mcmc.java
- ./._NonParametric.java
- NonParametric.java
- ./._RunDlg.java
- RunDlg.java
- ./._StructProj.java
- StructProj.java
- ./._StructProjGraph.java
- StructProjGraph.java
- ./._SubstitutionModel.java
- SubstitutionModel.java
- ./._SubstitutionScore.java
- SubstitutionScore.java
- ./._Tree.java
- Tree.java
- ./._UserDefined.java
- UserDefined.java
- ./._Utils.java
- Utils.java
- ./._Vertex.java
- Vertex.java
- Data
- Data/aadist.dat
- Data/alphabet.dat
- Data/._equdistr.dat
- Data/equdistr.dat
- Data/equdistr.dat~
- Data/ratemdia.dat
- README.txt
