# Supplementary material for: How reliably can we predict the reliability of protein structure predictions?
Source: BMC Bioinformatics. 2008 Mar 3;9:137. doi: 10.1186/1471-2105-9-137 (PMC2324098; doi:10.1186/1471-2105-9-137)
Supplement: Additional file 1 — Structure Projector package. Java source code and public licence in a tar.gz archive [file 1471-2105-9-137-S1.gz › AlignColumn.java]

/**

    Structure Projector
    Copyright (C) 2007  Istvan Miklos and Adam Novak

    This program is free software: you can redistribute it and/or modify
    it under the terms of the GNU Less General Public License as published by
    the Free Software Foundation, version 3 of the License.

    This program is distributed in the hope that it will be useful,
    but WITHOUT ANY WARRANTY; without even the implied warranty of
    MERCHANTABILITY or FITNESS FOR A PARTICULAR PURPOSE.  See the
    GNU Less General Public License for more details.

    You should have received a copy of the GNU Less General Public License
    along with this program.  If not, see 
    <a href="http://www.gnu.org/licenses/">http://www.gnu.org/licenses/</a>.

 */


public class AlignColumn {

	Vertex owner;

	AlignColumn parent;			// parent alignment column
	boolean orphan;					/* if false, column has a true parent
														 if true, parent shows parent vertex's
														 next column in alignment */

	AlignColumn prev;				// previous column in alignment
	AlignColumn next;				// next column in alignment

	AlignColumn left;				// left child in alignment
	AlignColumn right;			// right child in alignment

	double seq[];						// Felsenstein likelihoods of the column

	AlignColumn(Vertex owner){
		this.owner = owner;
		parent = null;
		orphan = true;
	}

	AlignColumn(AlignColumn next, boolean newSeq) {
		owner = next.owner;
		parent = null;
		orphan = true;
		this.next = next;
		next.prev = this;
		if(newSeq)
			seq = new double[owner.owner.substitutionModel.e.length];
	}

	void setWinFirst(AlignColumn prev) {
		owner.winFirst = this;
		this.prev = prev;
		if(prev != null)
			prev.next = this;
		else
			owner.first = this;
	}

	void saveLeft(AlignColumn copy) {
		if(copy.left != null) {
			left = copy.left;
		}
	}

	void saveRight(AlignColumn copy) {
		if(copy.right != null) {
			right = copy.right;
		}
	}

	void saveBoth(AlignColumn copy) {
		saveLeft(copy);
		saveRight(copy);
		seq = copy.seq;
	}

	void saveParent(AlignColumn copy) {
		if(copy.parent != null) {
			parent = copy.parent;
			orphan = copy.orphan;
			if(!orphan) {
				if(parent.left == copy)
					parent.left = this;
				else
					parent.right = this;
			}
		}
	}

	AlignColumn brother() {
		if(parent != null && !orphan) {
			return parent.left == this ? parent.right : parent.left;
		}
		return null;
	}

	char mostLikely(){
		double max = 0.0;
		char character = '*';
		for(int i = 0; i < seq.length; i++){
			if(seq[i] > max){
				character =  owner.owner.substitutionModel.alphabet[i];
				max = seq[i];
				//			s[1] += owner.substitutionModel.alphabet[i];
				//found = true;
			}
		}

		return character;
	}
}
