# Supplementary material for: How reliably can we predict the reliability of protein structure predictions?
Source: BMC Bioinformatics. 2008 Mar 3;9:137. doi: 10.1186/1471-2105-9-137 (PMC2324098; doi:10.1186/1471-2105-9-137)
Supplement: Additional file 1 — Structure Projector package. Java source code and public licence in a tar.gz archive [file 1471-2105-9-137-S1.gz › Blosum62.java]

/**

    Structure Projector
    Copyright (C) 2007  Istvan Miklos and Adam Novak

    This program is free software: you can redistribute it and/or modify
    it under the terms of the GNU Less General Public License as published by
    the Free Software Foundation, version 3 of the License.

    This program is distributed in the hope that it will be useful,
    but WITHOUT ANY WARRANTY; without even the implied warranty of
    MERCHANTABILITY or FITNESS FOR A PARTICULAR PURPOSE.  See the
    GNU Less General Public License for more details.

    You should have received a copy of the GNU Less General Public License
    along with this program.  If not, see 
    <a href="http://www.gnu.org/licenses/">http://www.gnu.org/licenses/</a>.

 */
 

import java.io.*;

public class Blosum62 extends SubstitutionScore{

    final String aaCodes = "ARNDCQEGHILKMFPSTWYV";   /* no B,Z or U currently */
 
    Blosum62() throws IOException, FileNotFoundException{
	which = new int[256];   /* tells amino acid no. for each valid char */
	dist = new int[20][20];  /* amino acid distances in Gotoh's alg. */

	//	System.out.println("I'm in Blosum62 constructor!");
	//	System.out.println("I'm in Blosum62 constructor! "+which);
	//System.out.println("I'm in Blosum62 constructor! "+which.length);

	FileTokenReader file = new FileTokenReader("./Data/aadist.dat");
	for(int i = 0; i < 20; i++){
	    for(int j = 0; j <= i; j++){
		dist[i][j] = dist[j][i] = file.readDbl().intValue();
	    }
	}
	file.close();

	for(int i = 0; i < 256; i++)
	    which[i] = -1;  /* no amino acid associated */
	for(int i = 0; i < aaCodes.length(); i++){
	    which[aaCodes.charAt(i)] = which[Character.toLowerCase(aaCodes.charAt(i))] = i;
	}
	which[128] = which[135] = which['c'];   /* cystein with S-S bond */

    }


}
