# Supplementary material for: How reliably can we predict the reliability of protein structure predictions?
Source: BMC Bioinformatics. 2008 Mar 3;9:137. doi: 10.1186/1471-2105-9-137 (PMC2324098; doi:10.1186/1471-2105-9-137)
Supplement: Additional file 1 — Structure Projector package. Java source code and public licence in a tar.gz archive [file 1471-2105-9-137-S1.gz › ConfReader.java]

/**

    Structure Projector
    Copyright (C) 2007  Istvan Miklos and Adam Novak

    This program is free software: you can redistribute it and/or modify
    it under the terms of the GNU Less General Public License as published by
    the Free Software Foundation, version 3 of the License.

    This program is distributed in the hope that it will be useful,
    but WITHOUT ANY WARRANTY; without even the implied warranty of
    MERCHANTABILITY or FITNESS FOR A PARTICULAR PURPOSE.  See the
    GNU Less General Public License for more details.

    You should have received a copy of the GNU Less General Public License
    along with this program.  If not, see 
    <a href="http://www.gnu.org/licenses/">http://www.gnu.org/licenses/</a>.

 */

import java.io.BufferedReader;
import java.io.FileNotFoundException;
import java.io.FileReader;
import java.io.IOException;
import java.util.ArrayList;
import java.util.HashMap;
import java.util.regex.Matcher;
import java.util.regex.Pattern;

public class ConfReader {
	private BufferedReader file;
	private HashMap<String,String> keyValMap;
	private ArrayList<String> sectArr;
	
	ConfReader(String fname) throws FileNotFoundException {
		file = new BufferedReader(new FileReader(fname));
		keyValMap = new HashMap<String,String>(30);
		sectArr = new ArrayList<String>(15);
	}
	
	void readConf() throws IOException {
		String line;
		Pattern patSect = Pattern.compile("^\\s*\\[([^\\]]+)\\]\\s*$");
		Pattern patKeyVal = Pattern.compile("^\\s*([\\S&&[^=]]+)\\s*=\\s*\"?(.*?)\"?\\s*$");
		while((line = file.readLine()) != null) {
			String[] sArr = line.split("\\s*[#;]");
			if(sArr.length == 0)
				continue;
			line = sArr[0];
			Matcher m;
			if((m=patSect.matcher(line)).matches())
				sectArr.add(m.group(1));
			else if((m=patKeyVal.matcher(line)).matches())
				keyValMap.put(m.group(1), m.group(2));
		}
	}
	
	void close() throws IOException {
		file.close();
	}
	
	String getStrVal(String key) {
		return keyValMap.get(key);
	}
	
	Double getDblVal(String key) {
		String val = keyValMap.get(key);
		return val==null?null:Double.valueOf(val);
	}
	
	Integer getIntVal(String key) {
		String val = keyValMap.get(key);
		return val==null?null:Integer.valueOf(val);
	}
	
	String[] getStrArrVal(String key) {
		String val = keyValMap.get(key);
		return val==null?null:val.split("\\s*[,\\s]\\s*");
	}
	
	double[] getDblArrVal(String key) {
		String[] arr = getStrArrVal(key);
		if(arr == null)
			return null;
		double[] ret = new double[arr.length];
		for(int i = 0; i < arr.length; i++)
			ret[i] = Double.parseDouble(arr[i]);
		return ret;
	}

	int[] getIntArrVal(String key) {
		String[] arr = getStrArrVal(key);
		if(arr == null)
			return null;
		int[] ret = new int[arr.length];
		for(int i = 0; i < arr.length; i++)
			ret[i] = Integer.parseInt(arr[i]);
		return ret;
	}
	
	String[] getSectArr() {
		Object[] arr = sectArr.toArray();
		String[] ret = new String[arr.length];
		System.arraycopy(arr, 0, ret, 0, arr.length);
		return ret;
	}
}
