# Supplementary material for: How reliably can we predict the reliability of protein structure predictions?
Source: BMC Bioinformatics. 2008 Mar 3;9:137. doi: 10.1186/1471-2105-9-137 (PMC2324098; doi:10.1186/1471-2105-9-137)
Supplement: Additional file 1 — Structure Projector package. Java source code and public licence in a tar.gz archive [file 1471-2105-9-137-S1.gz › FileTokenReader.java]

/**

    Structure Projector
    Copyright (C) 2007  Istvan Miklos and Adam Novak

    This program is free software: you can redistribute it and/or modify
    it under the terms of the GNU Less General Public License as published by
    the Free Software Foundation, version 3 of the License.

    This program is distributed in the hope that it will be useful,
    but WITHOUT ANY WARRANTY; without even the implied warranty of
    MERCHANTABILITY or FITNESS FOR A PARTICULAR PURPOSE.  See the
    GNU Less General Public License for more details.

    You should have received a copy of the GNU Less General Public License
    along with this program.  If not, see 
    <a href="http://www.gnu.org/licenses/">http://www.gnu.org/licenses/</a>.

 */

import java.io.BufferedReader;
import java.io.FileNotFoundException;
import java.io.FileReader;
import java.io.IOException;

public class FileTokenReader {
	private BufferedReader file;
	private String tokens[];
	private int ind;
	boolean EOF;

	FileTokenReader(String fname) throws FileNotFoundException {
		file = new BufferedReader(new FileReader(fname));
		tokens = null;
		ind = 0;
		EOF = false;
	}

	private boolean readTokens() throws IOException {
		String line;
		while(tokens == null || ind == tokens.length || tokens[ind].length() == 0) {
			if((line = file.readLine()) == null) {
				EOF = true;
				return false;
			}
			tokens = line.split("\\s+");
			ind = 0;
		}
		return true;
	}

	Double readDbl() throws IOException {
		return readTokens()?Double.valueOf(tokens[ind++]):null;
	}
	
	Integer readInt() throws IOException {
		return readTokens()?Integer.valueOf(tokens[ind++]):null;
	}
	
	String readStr() throws IOException {
		return readTokens()?tokens[ind++]:null;
	}
	
	void close() throws IOException {
		file.close();
	}
}
