# Supplementary material for: How reliably can we predict the reliability of protein structure predictions?
Source: BMC Bioinformatics. 2008 Mar 3;9:137. doi: 10.1186/1471-2105-9-137 (PMC2324098; doi:10.1186/1471-2105-9-137)
Supplement: Additional file 1 — Structure Projector package. Java source code and public licence in a tar.gz archive [file 1471-2105-9-137-S1.gz › HmmNonParam.java]

/**

    Structure Projector
    Copyright (C) 2007  Istvan Miklos and Adam Novak

    This program is free software: you can redistribute it and/or modify
    it under the terms of the GNU Less General Public License as published by
    the Free Software Foundation, version 3 of the License.

    This program is distributed in the hope that it will be useful,
    but WITHOUT ANY WARRANTY; without even the implied warranty of
    MERCHANTABILITY or FITNESS FOR A PARTICULAR PURPOSE.  See the
    GNU Less General Public License for more details.

    You should have received a copy of the GNU Less General Public License
    along with this program.  If not, see 
    <a href="http://www.gnu.org/licenses/">http://www.gnu.org/licenses/</a>.

 */

public class HmmNonParam extends HmmSilent {

    final double P = 0.99999;
    final double Q = 0.6;
    final int SILENT = 7;
	
    /* transition matrix for 3-sequence alignment HMM, st. 7 is silent, st. 0 is start, st. 6 is end*/
    private double transMatrix[][] = 
    {{0,P*P*P*P*P,P*P*P*P*(1-P),P*P*P*P*(1-P),1-P,P*(1-P),P-P*P*P-P*(1-P),P*P*P*(1-P)*(1-P)},
     {0,1-P+P*P*P*P*P*P,P*P*P*P*P*(1-P),P*P*P*P*P*(1-P),P*(1-P),P*P*(1-P),P*P*P*(1-P),P*P*P*P*(1-P)*(1-P)},
     {0,P*P*P*P*P*Q,1-Q+P*P*P*P*(1-P)*Q,P*P*P*P*(1-P)*Q,(1-P)*Q,P*(1-P)*Q,P*P*(1-P)*Q,P*P*P*(1-P)*(1-P)*Q},
     {0,P*P*P*P*P*Q,P*P*P*P*(1-P)*Q,1-Q+P*P*P*P*(1-P)*Q,(1-P)*Q,P*(1-P)*Q,P*P*(1-P)*Q,P*P*P*(1-P)*(1-P)*Q},
     {0,P*P*P*P*Q,P*P*P*(1-P)*Q,P*P*P*(1-P)*Q,1-Q,(1-P)*Q,P*(1-P)*Q,P*P*(1-P)*(1-P)*Q},
     {0,P*P*P*Q,P*P*(1-P)*Q,P*P*(1-P)*Q,0,1-Q,(1-P)*Q,P*(1-P)*(1-P)*Q},
     {0,0,0,0,0,0,0,0},
     {0,P*P*P*P*P*Q,P*P*P*P*(1-P)*Q,P*P*P*P*(1-P)*Q,(1-P)*Q,P*(1-P)*Q,P*P*(1-P)*Q,1-Q+P*P*P*(1-P)*(1-P)*Q}};

    /* reduced transition matrix, silent st. eliminated, st. 0 is start, st. 6 is end */
    private double redTransMatrix[][] = new double[7][7];

    /* states' emission descriptor: first dim. is parent/left child/right child, 2nd dim. is state, value is 0/1 */
    private int stateEmit[][] = {{0,1,1,1,0,0,0,1},
				 {0,1,1,0,1,0,0,0},
				 {0,1,0,1,0,1,0,0}};
	
    /* converts states' emission pattern as a binary number (p=4,l=2,r=1) to state # : e.g. 7->1, 6->2
       8->7 is virtual, so that end state has a pattern, too */
    private int emitPatt2State[] = {0,5,4,-1,7,3,2,1,6};

    HmmNonParam() {
	double sil2sil = 1-transMatrix[SILENT][SILENT];
	int i, j;
		
	for(i = 0; i <= 5; i++)
	    for(j = 1; j < 7; j++)
		redTransMatrix[i][j] = Math.log(transMatrix[i][j]+transMatrix[i][SILENT]*transMatrix[SILENT][j]/sil2sil);
	for(i = 0; i < 7; i++) {
	    redTransMatrix[i][0] = Utils.log0;
	    redTransMatrix[6][i] = Utils.log0;
	}
	for(i = 0; i < 8; i++)
	    for(j = 0; j < 8; j++)
		transMatrix[i][j] = Math.log(transMatrix[i][j]);
    }
	
    double[][] preCalcTransMatrix(double[][] transMatrix, double t1, double t2) {
	return this.transMatrix;
    }

    double[][] preCalcRedTransMatrix(double[][] redTransMatrix, double[][] transMatrix) {
	return this.redTransMatrix;
    }

    int getSilent() {
	return SILENT;
    }
	
    int getStart() {
	return 0;
    }
	
    int getEnd() {
	return 6;
    }
	
    int[][] getStateEmit() {
	return stateEmit;
    }
	
    int[] getEmitPatt2State() {
	return emitPatt2State;
    }

    public static void main(String[] args) {
	HmmNonParam hmm = new HmmNonParam();
	double tm[][] = hmm.preCalcTransMatrix(null, 1, 1);
	double redtm[][] = hmm.preCalcRedTransMatrix(null, tm);
	boolean failed = false;
	for(int i = 0; i < 7; i++) {
	    double sum = Utils.log0;
	    for(int j = 0; j < 7; j++)
		sum = Utils.logAdd(sum, redtm[i][j]);
	    sum = Math.exp(sum);
	    System.out.println("Row "+i+" sum: "+sum);
	    if(Math.abs(sum-(i==6?0.0:1.0)) > 1e-5) {
		failed = true;
		for(int j = 0; j < 7; j++) 
		    System.out.println(" "+i+"->"+j+" likelihood: "+Math.exp(redtm[i][j]));
	    }
	}
	System.out.println(failed?"Test failed.":"Test passed.");
    }

}
