# Supplementary material for: How reliably can we predict the reliability of protein structure predictions?
Source: BMC Bioinformatics. 2008 Mar 3;9:137. doi: 10.1186/1471-2105-9-137 (PMC2324098; doi:10.1186/1471-2105-9-137)
Supplement: Additional file 1 — Structure Projector package. Java source code and public licence in a tar.gz archive [file 1471-2105-9-137-S1.gz › HmmTkf92.java]

/**

    Structure Projector
    Copyright (C) 2007  Istvan Miklos and Adam Novak

    This program is free software: you can redistribute it and/or modify
    it under the terms of the GNU Less General Public License as published by
    the Free Software Foundation, version 3 of the License.

    This program is distributed in the hope that it will be useful,
    but WITHOUT ANY WARRANTY; without even the implied warranty of
    MERCHANTABILITY or FITNESS FOR A PARTICULAR PURPOSE.  See the
    GNU Less General Public License for more details.

    You should have received a copy of the GNU Less General Public License
    along with this program.  If not, see 
    <a href="http://www.gnu.org/licenses/">http://www.gnu.org/licenses/</a>.

 */

public class HmmTkf92 extends Hmm2 {

	private double _B, _T, _R, _L, _M;
	
	private double HMM2_11() { return _R+(1-_R)*(1-_L*_B)*(_L/_M)*Math.exp(-_M*_T); }
	private double HMM2_12() { return (1-_R)*(1-_L*_B)*(_L/_M)*(1-Math.exp(-_M*_T)); }
	private double HMM2_13() { return (1-_R)*_L*_B; }
	private double HMM2_21() { return (1-_R)*(_L*_B/(1-Math.exp(-_M*_T)))*Math.exp(-_M*_T); }
	private double HMM2_22() { return _R+(1-_R)*_L*_B; }
	private double HMM2_23() { return (1-_R)*(1-_M*_B/(1-Math.exp(-_M*_T))); }
	private double HMM2_31() { return (1-_R)*(1-_L*_B)*_L/_M*Math.exp(-_M*_T); }
	private double HMM2_32() { return (1-_R)*(1-_L*_B)*_L/_M*(1-Math.exp(-_M*_T)); }
	private double HMM2_33() { return _R+(1-_R)*_L*_B; }
	private double HMM2_S1() { return (1-_L*_B)*_L/_M*Math.exp(-_M*_T); }
	private double HMM2_S2() { return (1-_L*_B)*_L/_M*(1-Math.exp(-_M*_T)); }
	private double HMM2_S3() { return _L*_B; }
	private double HMM2_SE() { return (1-_L*_B)*(1-_L/_M); }
	private double HMM2_1E() { return (1-_R)*(1-_L*_B)*(1-_L/_M); }
	private double HMM2_2E() { return (1-_R)*(_M*_B/(1-Math.exp(-_M*_T)))*(1-_L/_M); }
	private double HMM2_3E() { return (1-_R)*(1-_L*_B)*(1-_L/_M); }
	
	/* states' emission descriptor: first dim. is parent/left child/right child, 2nd dim. is state, value is 0/1 */
	private int stateEmit[][] = {{0,1,1,0,0},
															 {0,1,0,1,0}};
	
	/* converts states' emission pattern as a binary number (p=2,ch=1) to state # : e.g. 3->1, 2->2
	    4->4 is virtual, so that end state has a pattern, too */
	private int emitPatt2State[] = {0,3,2,1,4};

	HmmTkf92(double defParams[]) {
		if(defParams != null) {
			params = new double[defParams.length];
			System.arraycopy(defParams, 0, params, 0, defParams.length);
		} else {
			params = new double[] { 0.5, 0.009, 0.011 };			// TKF92 parameters: r, lambda, mu
			// !!! param init?
		}
	}
	
	int[][] getStateEmit() {
		return stateEmit;
	}
	
	int[] getEmitPatt2State() {
		return emitPatt2State;
	}
	
	int getStart() {
		return 0;
	}
	
	int getEnd() {
		return 4;
	}

	double[][] preCalcTransMatrix(double[][] transMatrix, double t) {
		if(transMatrix == null)
			transMatrix = new double[5][5];		// TKF92 has 5 states including start (st. 0) & end (st. 4)

		_R = params[0]; _L = params[1]; _M = params[2];
		_T = t; _B = Math.exp((_L-_M)*_T); _B = (1-_B)/(_M-_L*_B);
		transMatrix[1][1] = Math.log(HMM2_11());
		transMatrix[1][2] = Math.log(HMM2_12());
		transMatrix[1][3] = Math.log(HMM2_13());
		transMatrix[2][1] = Math.log(HMM2_21());
		transMatrix[2][2] = Math.log(HMM2_22());
		transMatrix[2][3] = Math.log(HMM2_23());
		transMatrix[3][1] = Math.log(HMM2_31());
		transMatrix[3][2] = Math.log(HMM2_32());
		transMatrix[3][3] = Math.log(HMM2_33());
		transMatrix[0][1] = Math.log(HMM2_S1());
		transMatrix[0][2] = Math.log(HMM2_S2());
		transMatrix[0][3] = Math.log(HMM2_S3());
		transMatrix[0][4] = Math.log(HMM2_SE());
		transMatrix[1][4] = Math.log(HMM2_1E());
		transMatrix[2][4] = Math.log(HMM2_2E());
		transMatrix[3][4] = Math.log(HMM2_3E());
		for(int i = 0; i < 5; i++) {
			transMatrix[i][0] = Utils.log0;
			transMatrix[4][i] = Utils.log0;
		}
		return transMatrix;
	}

	public static void main(String args[]) {
		HmmTkf92 hmm = new HmmTkf92(null);
		double tm[][] = hmm.preCalcTransMatrix(null, 1);
		boolean failed = false;
		for(int i = 0; i < 5; i++) {
			double sum = Utils.log0;
			for(int j = 0; j < 5; j++)
				sum = Utils.logAdd(sum, tm[i][j]);
			sum = Math.exp(sum);
			System.out.println("Row "+i+" sum: "+sum);
			if(Math.abs(sum-(i==4?0.0:1.0)) > 1e-5) {
				failed = true;
				for(int j = 0; j < 5; j++) 
					System.out.println(" "+i+"->"+j+" likelihood: "+Math.exp(tm[i][j]));
			}
		}
		System.out.println(failed?"Test failed.":"Test passed.");
	}

}
