# Supplementary material for: How reliably can we predict the reliability of protein structure predictions?
Source: BMC Bioinformatics. 2008 Mar 3;9:137. doi: 10.1186/1471-2105-9-137 (PMC2324098; doi:10.1186/1471-2105-9-137)
Supplement: Additional file 1 — Structure Projector package. Java source code and public licence in a tar.gz archive [file 1471-2105-9-137-S1.gz › InputReader.java]

/**

    Structure Projector
    Copyright (C) 2007  Istvan Miklos and Adam Novak

    This program is free software: you can redistribute it and/or modify
    it under the terms of the GNU Less General Public License as published by
    the Free Software Foundation, version 3 of the License.

    This program is distributed in the hope that it will be useful,
    but WITHOUT ANY WARRANTY; without even the implied warranty of
    MERCHANTABILITY or FITNESS FOR A PARTICULAR PURPOSE.  See the
    GNU Less General Public License for more details.

    You should have received a copy of the GNU Less General Public License
    along with this program.  If not, see 
    <a href="http://www.gnu.org/licenses/">http://www.gnu.org/licenses/</a>.

 */

import java.io.*;

public class InputReader{

    /**
     * useage: java InputReaer input_file_name burnin cycles sampling
     */
    public static void main(String[] args) throws IOException{
	Tree tree = new Tree(new File(args[0]),
			     new Blosum62());
	Mcmc mcmc = new Mcmc(tree, Integer.parseInt(args[1]), Integer.parseInt(args[2]), Integer.parseInt(args[3]));
	mcmc.doMCMC();

    }

}
