# Supplementary material for: How reliably can we predict the reliability of protein structure predictions?
Source: BMC Bioinformatics. 2008 Mar 3;9:137. doi: 10.1186/1471-2105-9-137 (PMC2324098; doi:10.1186/1471-2105-9-137)
Supplement: Additional file 1 — Structure Projector package. Java source code and public licence in a tar.gz archive [file 1471-2105-9-137-S1.gz › Mcmc.java]

/**

    Structure Projector
    Copyright (C) 2007  Istvan Miklos and Adam Novak

    This program is free software: you can redistribute it and/or modify
    it under the terms of the GNU Less General Public License as published by
    the Free Software Foundation, version 3 of the License.

    This program is distributed in the hope that it will be useful,
    but WITHOUT ANY WARRANTY; without even the implied warranty of
    MERCHANTABILITY or FITNESS FOR A PARTICULAR PURPOSE.  See the
    GNU Less General Public License for more details.

    You should have received a copy of the GNU Less General Public License
    along with this program.  If not, see 
    <a href="http://www.gnu.org/licenses/">http://www.gnu.org/licenses/</a>.

 */

import java.io.*;

public class Mcmc{

	Tree tree;
	MCMCPars mcmcpars;
	//	int samplingMethod = 1; //0: random sampling, 1: total sampling

	double[] weights; //for selecting internal tree node
	final static double LEAFCOUNT_POWER = 1.0;
	final static double SELTRLEVPROB[] = {0.9,0.6,0.4,0.2,0};
	final static int FIVECHOOSE[] = {35, 5, 15, 35, 10}; //edge, topology, indel parameter, alignment, substitutionparameter
	final static int FOURCHOOSE[] = {35, 5, 25, 35}; //edge, topology, indel parameter, alignment

	//default constructor with default values
	Mcmc(){
		mcmcpars = new MCMCPars(10000,100000,1000);
	}

	Mcmc(Tree tree, int burnin, int cycles, int sampleRate){
		this.tree = tree;
		weights = new double[tree.vertex.length];
		mcmcpars = new MCMCPars(burnin, cycles, sampleRate);
	}

	public void doMCMC(){
		int burnIn = mcmcpars.burnIn;
		for(int i = 0; i < burnIn; i++){
		    sample(1);
		}
		int period = mcmcpars.cycles/mcmcpars.sampRate;
		int sampRate = mcmcpars.sampRate;
		for(int i = 0; i < period; i++){
			for(int j = 0; j < sampRate; j++){
				sample(0);
			}
			report();
		}
	}

	private void sample(int samplingMethod){
		if(samplingMethod == 0){
			switch(tree.substitutionModel.params != null && tree.substitutionModel.params.length > 0 ? 
					Utils.weightedChoose(FIVECHOOSE) : 
					Utils.weightedChoose(FOURCHOOSE)) {
			case 0:
				sampleEdge();
				break;
			case 1:
				sampleTopology();
				break;
			case 2:
				sampleIndelParameter();
				break;
			case 3:
				sampleAlignment();
				break;
			case 4:
				sampleSubstParameter();
				break;
			}
		} else{
			sampleEdge();
			sampleTopology();
			sampleIndelParameter();
			sampleSubstParameter();
			sampleAlignment();
		}
	}

	private void sampleEdge(){
		System.out.print("Edge: ");
		int i = Utils.generator.nextInt(tree.vertex.length - 1);
		double oldEdge = tree.vertex[i].edgeLength;
		double oldLogLikelihood = tree.getLogLike();
		while((tree.vertex[i].edgeLength = 
			oldEdge + Utils.generator.nextDouble() * Utils.EDGE_SPAN - (Utils.EDGE_SPAN/2.0)) < 0.01);
		tree.vertex[i].edgeChangeUpdate();
		//	Vertex actual = tree.vertex[i];
		//while(actual != null){
		//	actual.calcFelsen();
		//	actual.calcOrphan();
		//	actual.calcIndelLogLike();
		//	actual = actual.parent;
		//}
		tree.vertex[i].calcAllUp();
		double newLogLikelihood = tree.getLogLike();
		if(Utils.generator.nextDouble() <
				(Math.exp(newLogLikelihood - oldLogLikelihood - tree.vertex[i].edgeLength + oldEdge) * 
						(Math.min(oldEdge - 0.01,Utils.EDGE_SPAN/2.0) + Utils.EDGE_SPAN/2.0))/
						(Math.min(tree.vertex[i].edgeLength - 0.01, Utils.EDGE_SPAN/2.0) + Utils.EDGE_SPAN/2.0)){
			//acceptance, do nothing
			System.out.println("accepted (old: "+oldLogLikelihood+" new: "+newLogLikelihood+")");
		}
		else{
			//reject, restore
			//System.out.print("Rejected! i: "+i+"\tOld likelihood: "+oldLogLikelihood+"\tNew likelihood: "+newLogLikelihood);
			tree.vertex[i].edgeLength = oldEdge;
			tree.vertex[i].edgeChangeUpdate();
			//	actual = tree.vertex[i];
			//while(actual != null){
			//	actual.calcFelsen();
			//	actual.calcOrphan();
			//	actual.calcIndelLogLike();
			//	actual = actual.parent;
			//}
			tree.vertex[i].calcAllUp();
			System.out.println("rejected (old: "+oldLogLikelihood+" new: "+newLogLikelihood+")");

		}
	}

	private void sampleTopology(){
		int vnum = tree.vertex.length;

		if(vnum <= 3)
			return;

		System.out.print("Topology: ");
		double oldLogLi = tree.getLogLike();

		int vertId, rnd = Utils.generator.nextInt(vnum-3);
		vertId = tree.getTopVertexId(rnd);
		if(vertId != -1) {
			int lastId[] = new int[3], num = 0, newId = vertId;

			for(int i = vnum-3; i < vnum; i++) {
				int id = tree.getTopVertexId(i);
				if(id == -1)
					lastId[num++] = i;
				else if(id < vertId)
					newId--;
			}
			rnd = lastId[newId];
		}
		Vertex nephew = tree.vertex[rnd];
		Vertex uncle = nephew.parent.brother();

		//		for(vertId = 0; vertId < vnum; vertId++) {
		//		if(tree.getTopVertexId(vertId) == -1) {				// vertex eligible
		//		if(rnd-- == 0)
		//		break;
		//		}
		//		}
		//		Vertex nephew = tree.vertex[vertId];

		double bpp = nephew.swapWithUncle();

		double newLogLi = tree.getLogLike();

		//	tree.root.calcFelsRecursivelyWithCheck();
		//tree.root.calcIndelRecursivelyWithCheck();

		if(Math.log(Utils.generator.nextDouble()) < bpp+newLogLi-oldLogLi) {
			// accepted
			System.out.println("accepted (old: "+oldLogLi+" new: "+newLogLi+")");
		} else {
			// refused
			uncle.swapBackUncle();
			System.out.println("rejected (old: "+oldLogLi+" new: "+newLogLi+")");
		}

		//tree.root.calcFelsRecursivelyWithCheck();
		//tree.root.calcIndelRecursivelyWithCheck();
	}

	private void sampleIndelParameter(){
		switch(Utils.generator.nextInt(3)) {
		case 0:
			System.out.print("Indel param R: ");
			double oldR = tree.hmm2.params[0];
			double oldLogLikelihood = tree.root.orphanLogLike + tree.root.indelLogLike;
			while((tree.hmm2.params[0] = oldR + Utils.generator.nextDouble() * Utils.R_SPAN - Utils.R_SPAN/2.0) <= 0.0 || 
					tree.hmm2.params[0] >= 1.0);
			for(int i = 0; i < tree.vertex.length; i++){
				tree.vertex[i].updateHmmMatrices();
			}
			tree.root.calcIndelLikeRecursively();
			double newLogLikelihood = tree.root.orphanLogLike + tree.root.indelLogLike;
			if(Utils.generator.nextDouble() < 
					Math.exp(newLogLikelihood - oldLogLikelihood) *
					(Math.min(1.0-oldR,Utils.R_SPAN/2.0) + Math.min(oldR, Utils.R_SPAN/2.0))/
					(Math.min(1.0-tree.hmm2.params[0],Utils.R_SPAN/2.0)+Math.min(tree.hmm2.params[0],Utils.R_SPAN/2.0))){
				//accept, do nothing
				System.out.println("accepted (old: "+oldLogLikelihood+" new: "+newLogLikelihood+")");
			}
			else{
				//restore
				tree.hmm2.params[0] = oldR;
				for(int i = 0; i < tree.vertex.length; i++){
					tree.vertex[i].updateHmmMatrices();
				}
				tree.root.calcIndelLikeRecursively();
				System.out.println("rejected (old: "+oldLogLikelihood+" new: "+newLogLikelihood+")");
			}

			break;
		case 1:
			/////////////////////////////////////////////////
			System.out.print("Indel param Lambda: ");
			double oldLambda = tree.hmm2.params[1];
			oldLogLikelihood = tree.root.orphanLogLike + tree.root.indelLogLike;
			while((tree.hmm2.params[1] = oldLambda + Utils.generator.nextDouble() * Utils.LAMBDA_SPAN - 
					Utils.LAMBDA_SPAN/2.0) <= 0.0 || tree.hmm2.params[1] >= tree.hmm2.params[2]);
			for(int i = 0; i < tree.vertex.length; i++){
				tree.vertex[i].updateHmmMatrices();
			}
			tree.root.calcIndelLikeRecursively();
			newLogLikelihood = tree.root.orphanLogLike + tree.root.indelLogLike;
			if(Utils.generator.nextDouble() < 
					Math.exp(newLogLikelihood - oldLogLikelihood - tree.hmm2.params[1] + oldLambda) *
					(Math.min(Utils.LAMBDA_SPAN/2.0,tree.hmm2.params[2] - oldLambda) + Math.min(oldLambda, Utils.LAMBDA_SPAN/2.0))/
					(Math.min(Utils.LAMBDA_SPAN/2.0,tree.hmm2.params[2] - tree.hmm2.params[1]) + Math.min(tree.hmm2.params[1],Utils.LAMBDA_SPAN/2.0))){
				//accept, do nothing
				System.out.println("accepted (old: "+oldLogLikelihood+" new: "+newLogLikelihood+" oldLambda: "+oldLambda+" newLambda: "+tree.hmm2.params[1]+")");
			}
			else{
				//restore
				tree.hmm2.params[1] = oldLambda;
				for(int i = 0; i < tree.vertex.length; i++){
					tree.vertex[i].updateHmmMatrices();
				}
				tree.root.calcIndelLikeRecursively();
				System.out.println("rejected (old: "+oldLogLikelihood+" new: "+newLogLikelihood+" oldLambda: "+oldLambda+" newLambda: "+tree.hmm2.params[1]+")");
			}
			break;
		case 2:
			/////////////////////////////////////////////////////////
			System.out.print("Indel param Mu: ");
			double oldMu = tree.hmm2.params[2];
			oldLogLikelihood = tree.getLogLike();
			while((tree.hmm2.params[2] = oldMu + Utils.generator.nextDouble() * Utils.MU_SPAN - 
					Utils.MU_SPAN/2.0) <= tree.hmm2.params[1]);
			for(int i = 0; i < tree.vertex.length; i++){
				tree.vertex[i].updateHmmMatrices();
			}
			tree.root.calcIndelLikeRecursively();
			newLogLikelihood = tree.getLogLike();
			if(Utils.generator.nextDouble() < 
					Math.exp(newLogLikelihood - oldLogLikelihood - tree.hmm2.params[2] + oldMu) *
					(Utils.MU_SPAN/2.0 + Math.min(oldMu-tree.hmm2.params[1], Utils.MU_SPAN/2.0))/
					(Utils.MU_SPAN/2.0 + Math.min(tree.hmm2.params[2]-tree.hmm2.params[1],Utils.MU_SPAN/2.0))){
				//accept, do nothing
				System.out.println("accepted (old: "+oldLogLikelihood+" new: "+newLogLikelihood+")");
			}
			else{
				//restore
				tree.hmm2.params[2] = oldMu;
				for(int i = 0; i < tree.vertex.length; i++){
					tree.vertex[i].updateHmmMatrices();
				}
				tree.root.calcIndelLikeRecursively();
				System.out.println("rejected (old: "+oldLogLikelihood+" new: "+newLogLikelihood+")");
			}
			break;
		}
	}

	private void sampleSubstParameter(){
	}

	private void sampleAlignment(){
		for(int i = 0; i < tree.vertex.length; i++){
			tree.vertex[i].selected = false;
		}
		System.out.print("Alignment: ");
		double oldLogLi = tree.getLogLike();
		//		System.out.println("fast indel before: "+tree.root.indelLogLike);
		tree.countLeaves(); // calculates recursively how many leaves we have below this node
		for(int i = 0; i < weights.length; i++){
			weights[i] = Math.pow(tree.vertex[i].leafCount,LEAFCOUNT_POWER);
		}
		int k = Utils.weightedChoose(weights, null);
		//		System.out.println("Sampling from the subtree: "+tree.vertex[k].print());
		tree.vertex[k].selectSubtree(SELTRLEVPROB, 0);
		double bpp = tree.vertex[k].selectAndResampleAlignment();
		double newLogLi = tree.getLogLike();
		//		double fastFels = tree.root.orphanLogLike;
		//		double fastIns = tree.root.indelLogLike;
		//		report();
		//		tree.root.first.seq[0] = 0.0;
		//		System.out.println("Old before: "+tree.root.old.indelLogLike);
		//	tree.root.calcFelsRecursivelyWithCheck();
		//tree.root.calcIndelRecursivelyWithCheck();
		//		tree.root.calcIndelLikeRecursively();
		//		System.out.println("Old after: "+tree.root.old.indelLogLike);
		//		System.out.println("Check logli: "+tree.getLogLike()+" fastFels: "+fastFels+" slowFels: "+tree.root.orphanLogLike+
		//		" fastIns: "+fastIns+" slowIns: "+tree.root.indelLogLike);
		//		System.out.println("selected subtree: "+tree.vertex[k].print());
		if(Math.log(Utils.generator.nextDouble()) < bpp+newLogLi-oldLogLi) {
			// accepted
			System.out.println("accepted (old: "+oldLogLi+" new: "+newLogLi+")");
		} else {
			// refused
			// String[] s = tree.printedAlignment();
			tree.vertex[k].alignRestore();
			//s = tree.printedAlignment();
			System.out.println("rejected (old: "+oldLogLi+" new: "+newLogLi+")");
			//			System.out.println("after reject fast: "+tree.root.indelLogLike);
			//			tree.root.calcIndelRecursivelyWithCheck();
			//			System.out.println(" slow: "+tree.root.indelLogLike);
		}
		//tree.root.calcFelsRecursivelyWithCheck();
		//tree.root.calcIndelRecursivelyWithCheck();
	}

	private void report(){
		//		System.out.println("\n\nReport\n\n");
	    System.out.println("Report\tLogLikelihood\t"+(tree.root.orphanLogLike+tree.root.indelLogLike)+
			       "\tR\t"+tree.hmm2.params[0]+
			       "\tLamda\t"+tree.hmm2.params[1]+
			       "\tMu\t"+tree.hmm2.params[2]);
		System.out.println("Tree\t"+tree.printedTree());
		String[] s = tree.printedAlignment();
		System.out.println("Alignment\t");
		for(int i = 0; i < s.length; i++){
			System.out.println("Alignment\t"+s[i]);
		}
		//double check
		//	if(s[0].charAt(s[0].length() - 1) == 'K'){
		//  for(int i = 0; i < tree.vertex.length; i++){
		//	String[] s1 = tree.vertex[i].printedAlignment();
		//	System.out.println("\n"+tree.vertex[i].print(0)+"\n"+s1[0]+"\n"+s1[1]+"\n");
		//  }
		//}
	}

	public static void main(String[] args) throws IOException{
		Tree tree = new Tree(new String[] {
						"kkkkkkwwwwwwwwlidwwwwwkkk", 
						"kkkwwwwwwwlidwwwwwkkk", 
						"kkkwwwwwwwlidwwwwwkkk", 
						"kkkwwwwwwwlidwwwwwkkk",
						"kkkwwwwwlidwwwwwkkkddkldkl",
						"kkkwwwwwlidwwwwwkkkeqiqii",
						"kkkwwwwwlidwwwwwkkkddkidkil",
						"kkkwwwwwlidwwwwwkkkeqiq",
						"kkkwwwwwlidwwwwwkkkddkldkll",
						"kkkwwwwwlidwwwwwkkkddkldkil"},
		    new String[] {"A", "B", "C", "D", "E", "F", "G", "H", "I", "J"},
		new NonParametric("./Data/ratemdia.dat", "./Data/equdistr.dat", "./Data/alphabet.dat"),
		new Blosum62());
		for(int i = 0; i < tree.vertex.length; i++){
			//    tree.vertex[i].edgeLength = 0.1;
			tree.vertex[i].updateTransitionMatrix();
		}
		tree.root.calcFelsRecursively();
		System.out.println(tree.printedTree());
		Mcmc mcmc = new Mcmc(tree, 0, 10000, 10);
		mcmc.doMCMC();
	}

}

class MCMCPars {
	int burnIn;
	int cycles;        /* number of cycles total after burn-in period */
	int sampRate;      /* one sampling after each sampRate cycles */
	MCMCPars(int burnIn, int cycles, int sampRate) {
		this.burnIn = burnIn;
		this.cycles = cycles;
		this.sampRate = sampRate;
	}
}
