# Supplementary material for: How reliably can we predict the reliability of protein structure predictions?
Source: BMC Bioinformatics. 2008 Mar 3;9:137. doi: 10.1186/1471-2105-9-137 (PMC2324098; doi:10.1186/1471-2105-9-137)
Supplement: Additional file 1 — Structure Projector package. Java source code and public licence in a tar.gz archive [file 1471-2105-9-137-S1.gz › NonParametric.java]

/**

    Structure Projector
    Copyright (C) 2007  Istvan Miklos and Adam Novak

    This program is free software: you can redistribute it and/or modify
    it under the terms of the GNU Less General Public License as published by
    the Free Software Foundation, version 3 of the License.

    This program is distributed in the hope that it will be useful,
    but WITHOUT ANY WARRANTY; without even the implied warranty of
    MERCHANTABILITY or FITNESS FOR A PARTICULAR PURPOSE.  See the
    GNU Less General Public License for more details.

    You should have received a copy of the GNU Less General Public License
    along with this program.  If not, see 
    <a href="http://www.gnu.org/licenses/">http://www.gnu.org/licenses/</a>.

 */

import java.io.*;

public class NonParametric extends SubstitutionModel{

	NonParametric(String rate, String equilibrium, String alphabetFile) throws IOException{
		BufferedReader bf = new BufferedReader(new FileReader(alphabetFile));
		String a = bf.readLine();
		alphabet = new char[a.length()];
		for(int i = 0; i < alphabet.length; i++){
			alphabet[i] = a.charAt(i);
		}
		int size = alphabet.length;
		v = new double[size][size];
		w = new double[size][size];
		d = new double[size];
		e = new double[size];
		params = new double[0];
		bf = new BufferedReader(new FileReader(rate));
		String[] temp;
		for(int i = 0; i < size; i++){
			temp = (bf.readLine()).split(" ");
			for(int j = 0; j < size; j++){
				v[i][j] = Double.parseDouble(temp[j]);
			}
		}
		String t = bf.readLine(); //reading an empty line
		for(int i = 0; i < size; i++){
			temp = (bf.readLine()).split(" ");
			for(int j = 0; j < size; j++){
				//	System.out.println(i+" "+j+" "+temp[j]);
				w[i][j] = Double.parseDouble(temp[j]);
			}
		}
		t = bf.readLine(); //reading an empty line
		for(int i = 0; i < size; i++){
			t = bf.readLine();
			d[i] = Double.parseDouble(t);
		}

		bf = new BufferedReader(new FileReader(equilibrium));
		for(int i = 0; i < size; i++){
			t = bf.readLine();
			e[i] = Double.parseDouble(t);
		}

	}

	public String print() {
		return "";
	}

	public void restoreParameter() {
	}

	public double sampleParameter() {
		return 0.0;
	}

	public static void main(String[] args){
		try{
			NonParametric np = new NonParametric("./Data/ratemdia.dat", "./Data/equdistr.dat", "./Data/alphabet.dat");
			for(int i = 0; i < 20; i++){
				for(int j = 0; j < 20; j++){
					System.out.print(np.v[i][j]+"\t");
				}
				System.out.println();
			}
			double[][] transition = np.updateTransitionMatrix(null, 1.0);
			transition = np.updateTransitionMatrix(transition,33);
			for(int i = 0; i < 20; i++){
				for(int j = 0; j < 20; j++){
					System.out.print(transition[i][j]+" ");
				}
				System.out.println();
			}
			for(int i = 0; i < 20; i++){
				System.out.println(np.e[i]);
			}

		}
		catch(IOException e){
		}
	}

}
