# Supplementary material for: How reliably can we predict the reliability of protein structure predictions?
Source: BMC Bioinformatics. 2008 Mar 3;9:137. doi: 10.1186/1471-2105-9-137 (PMC2324098; doi:10.1186/1471-2105-9-137)
Supplement: Additional file 1 — Structure Projector package. Java source code and public licence in a tar.gz archive [file 1471-2105-9-137-S1.gz › RunDlg.java]

/**

    Structure Projector
    Copyright (C) 2007  Istvan Miklos and Adam Novak

    This program is free software: you can redistribute it and/or modify
    it under the terms of the GNU Less General Public License as published by
    the Free Software Foundation, version 3 of the License.

    This program is distributed in the hope that it will be useful,
    but WITHOUT ANY WARRANTY; without even the implied warranty of
    MERCHANTABILITY or FITNESS FOR A PARTICULAR PURPOSE.  See the
    GNU Less General Public License for more details.

    You should have received a copy of the GNU Less General Public License
    along with this program.  If not, see 
    <a href="http://www.gnu.org/licenses/">http://www.gnu.org/licenses/</a>.

 */

import java.awt.*;
import java.awt.event.*;
import javax.swing.*;

public class RunDlg extends JDialog implements ActionListener {
	Worker sp;
	boolean toRun = false;
	
	private JTextField burnIn = new JTextField(10);
	private JTextField cycles = new JTextField(10);
	private JTextField sampRate = new JTextField(10);
	private JTextField outFile = new JTextField(15);
	
	public RunDlg(StructProjGraph sp) {
		super(sp, "Run...", true);
		this.sp = sp.worker;
		Container cp = getContentPane();
//		cp.setLayout(new BoxLayout(cp,BoxLayout.Y_AXIS));
		cp.setLayout(new BorderLayout());
		Box bigBox = Box.createVerticalBox();
		JPanel pan = new JPanel();
		GridLayout l = new GridLayout(5,2);
		l.setHgap(5);
		l.setVgap(5);
		pan.setLayout(l);
		pan.add(new JLabel("Burn-in cycles:"));
		pan.add(burnIn);
		pan.add(new JLabel("Cycles after burn-in:"));
		pan.add(cycles);
		pan.add(new JLabel("Sampling rate:"));
		pan.add(sampRate);
		pan.add(new JLabel("Output file:"));
		pan.add(outFile);
		bigBox.add(pan);
		Box box = Box.createHorizontalBox();
		JButton butt;
		box.add(butt=new JButton("Run now!"));
		butt.addActionListener(this);
		box.add(Box.createHorizontalStrut(30));
		box.add(butt=new JButton("Cancel"));
		butt.addActionListener(this);
		bigBox.add(box);
		cp.add(bigBox, SwingConstants.CENTER);
		cp.add(Box.createHorizontalStrut(20), BorderLayout.LINE_START);
		cp.add(Box.createHorizontalStrut(20), BorderLayout.LINE_END);
		cp.add(Box.createVerticalStrut(15), BorderLayout.PAGE_START);
		cp.add(Box.createVerticalStrut(15), BorderLayout.PAGE_END);
		pack();
//		bigBox.setMaximumSize(bigBox.getSize());
//		setSize(getWidth()+30,getHeight()+30);
	}
	
	public void display(Component c) {
		burnIn.setText(Integer.toString(sp.pars.burnIn));
		cycles.setText(Integer.toString(sp.pars.cycles));
		sampRate.setText(Integer.toString(sp.pars.sampRate));
		outFile.setText(sp.outFile);
		setLocationRelativeTo(c);
//		pack();
		setVisible(true);
	}

	public void actionPerformed(ActionEvent ev) {
		if(ev.getActionCommand() == "Run now!") {
			sp.pars.burnIn = Integer.parseInt(burnIn.getText());
			sp.pars.cycles = Integer.parseInt(cycles.getText());
			sp.pars.sampRate = Integer.parseInt(sampRate.getText());
			sp.outFile = outFile.getText();
			toRun = true;
		} else
			toRun = false;
		setVisible(false);
	}
	
}
