# Supplementary material for: How reliably can we predict the reliability of protein structure predictions?
Source: BMC Bioinformatics. 2008 Mar 3;9:137. doi: 10.1186/1471-2105-9-137 (PMC2324098; doi:10.1186/1471-2105-9-137)
Supplement: Additional file 1 — Structure Projector package. Java source code and public licence in a tar.gz archive [file 1471-2105-9-137-S1.gz › StructProj.java]

/**

    Structure Projector
    Copyright (C) 2007  Istvan Miklos and Adam Novak

    This program is free software: you can redistribute it and/or modify
    it under the terms of the GNU Less General Public License as published by
    the Free Software Foundation, version 3 of the License.

    This program is distributed in the hope that it will be useful,
    but WITHOUT ANY WARRANTY; without even the implied warranty of
    MERCHANTABILITY or FITNESS FOR A PARTICULAR PURPOSE.  See the
    GNU Less General Public License for more details.

    You should have received a copy of the GNU Less General Public License
    along with this program.  If not, see 
    <a href="http://www.gnu.org/licenses/">http://www.gnu.org/licenses/</a>.

 */

import java.io.*;

public class StructProj{

    public static void main(String args[]) throws IOException{
	BufferedReader br = new BufferedReader(new FileReader(args[0]));
	int numberofSequences = 0;
	String tempString;
     
	while((tempString = br.readLine()) != null) {
	    try{
		if(tempString.length() > 0 && tempString.charAt(0) == '>'){
		    numberofSequences++;
		}
	    }
	    catch(StringIndexOutOfBoundsException e){
		throw new Error("This is the abnormal string: "+tempString);
	    }
	}

	br = new BufferedReader(new FileReader(args[0]));
	String[] sequences = new String[numberofSequences];
	String[] names = new String[numberofSequences];

	tempString = br.readLine();
	for(int i = 0; i < numberofSequences; i++){
	    // Sequence name
	    names[i] = "";
	    for(int j = 1; j < tempString.length() && tempString.charAt(j) != ' '; j++){
		names[i] += tempString.charAt(j);
	    }
	    //System.out.println("Sequence "+i+": "+sequenceName[i]);
	    sequences[i] = "";
	    tempString = br.readLine();
	    while(tempString != null && (tempString.length() == 0 || tempString.charAt(0) != '>')){
		sequences[i] += tempString;
		tempString = br.readLine();
	    }
	    //System.out.println("Sequence "+i+": "+sequences[i]);
	}

	// deleting the gaps from the sequences
	for(int i = 0; i < numberofSequences; i++){
	    String temp = "";
	    for(int j = 0; j < sequences[i].length(); j++){
		if(sequences[i].charAt(j) != '-'){
		    temp += sequences[i].charAt(j);
		}
	    }
	    sequences[i] = temp;
	}
	
	for(int i = 0; i < sequences.length; i++){
	    System.out.println(">"+names[i]+"\n"+sequences[i]);
	}

	Tree tree = new Tree(sequences, names, 	
			     new NonParametric("./Data/ratemdia.dat", "./Data/equdistr.dat", "./Data/alphabet.dat"),
			     new Blosum62());
	Mcmc mcmc = new Mcmc(tree, Integer.parseInt(args[1]), Integer.parseInt(args[2]), Integer.parseInt(args[3]));
	mcmc.doMCMC();
    }

}
