# Supplementary material for: How reliably can we predict the reliability of protein structure predictions?
Source: BMC Bioinformatics. 2008 Mar 3;9:137. doi: 10.1186/1471-2105-9-137 (PMC2324098; doi:10.1186/1471-2105-9-137)
Supplement: Additional file 1 — Structure Projector package. Java source code and public licence in a tar.gz archive [file 1471-2105-9-137-S1.gz › StructProjGraph.java]

/**

    Structure Projector
    Copyright (C) 2007  Istvan Miklos and Adam Novak

    This program is free software: you can redistribute it and/or modify
    it under the terms of the GNU Less General Public License as published by
    the Free Software Foundation, version 3 of the License.

    This program is distributed in the hope that it will be useful,
    but WITHOUT ANY WARRANTY; without even the implied warranty of
    MERCHANTABILITY or FITNESS FOR A PARTICULAR PURPOSE.  See the
    GNU Less General Public License for more details.

    You should have received a copy of the GNU Less General Public License
    along with this program.  If not, see 
    <a href="http://www.gnu.org/licenses/">http://www.gnu.org/licenses/</a>.

 */

import java.awt.*;
import java.awt.event.*;
import javax.swing.*;

public class StructProjGraph extends JFrame implements ActionListener {
	Thread workerThr = null;
	Worker worker;
	
	JMenuItem openItem;
	JMenuItem runItem;
	JMenuItem pauseItem;
	JMenuItem resumeItem;
	JMenuItem stopItem;
	JWindow message;
	RunDlg run;
	
	public Monitoring graph;
	
	public StructProjGraph() {
		super("Structure Projector");

		try {
			worker = new Worker(this);
		} catch (Exception e) {
			e.printStackTrace();
		}
		run = new RunDlg(this);
		JMenuBar menubar = new JMenuBar();
		JMenu menu = new JMenu("File");
		JMenuItem item;
		openItem = new JMenuItem("Open Fasta file...");
		openItem.addActionListener(this);
		menu.add(openItem);
		menu.addSeparator();
		item = new JMenuItem("Exit");
		item.addActionListener(this);
		menu.add(item);
		menubar.add(menu);
		menu = new JMenu("MCMC");
		runItem = new JMenuItem("Run");
		runItem.setEnabled(false);
		runItem.addActionListener(this);
		menu.add(runItem);
		pauseItem = new JMenuItem("Pause");
		pauseItem.setEnabled(false);
		pauseItem.addActionListener(this);
		menu.add(pauseItem);
		resumeItem = new JMenuItem("Resume");
		resumeItem.setEnabled(false);
		resumeItem.addActionListener(this);
		menu.add(resumeItem);
		stopItem = new JMenuItem("Stop");
		stopItem.setEnabled(false);
		stopItem.addActionListener(this);
		menu.add(stopItem);
		menubar.add(menu);
		Container cp = getContentPane();
		JPanel pan = new JPanel(new FlowLayout(1));
    Dimension screenSize = Toolkit.getDefaultToolkit().getScreenSize();
//    pan.setMinimumSize(new Dimension(screenSize.width/3,screenSize.height/3));
//    pan.setMaximumSize(new Dimension(screenSize.width,screenSize.height));
    pan.setPreferredSize(new Dimension(screenSize.width/2,screenSize.height/2));
    cp.add(pan, "Center");
//    cp.add(new JLabel("Log-likelihood trace"), "South");
		graph = new Monitoring(pan, worker);
		pan.add(graph);

		setJMenuBar(menubar);
//		setSize(300, 200);
//		setLocationByPlatform(true);
//    setLocation(screenSize.width/4,screenSize.height/4);
    pack();
    setBounds(screenSize.width/4-15,screenSize.height/4-15,screenSize.width/2+30,screenSize.height/2+30);
    setVisible(true); 
	}

	public static void main(String args[]) {
		StructProjGraph sp = new StructProjGraph();
		sp.setDefaultCloseOperation(JFrame.EXIT_ON_CLOSE);
	}

	public void actionPerformed(ActionEvent ev) {
		if(ev.getActionCommand() == "Open Fasta file...") {
			JFileChooser choose = new JFileChooser("Open Fasta file");
			if(choose.showOpenDialog(this) == JFileChooser.APPROVE_OPTION) {
				worker.inFile = choose.getSelectedFile().getAbsolutePath();
				runItem.setEnabled(true);
			}
		} else if(ev.getActionCommand() == "Exit") {
			System.exit(0);
		} else if(ev.getActionCommand() == "Run") {
			run.display(this);
			if(run.toRun) {
				openItem.setEnabled(false);
				runItem.setEnabled(false);
				pauseItem.setEnabled(true);
				resumeItem.setEnabled(false);
				stopItem.setEnabled(true);
				new Thread(worker).start();
			}
		} else if(ev.getActionCommand() == "Pause") {
			pauseItem.setEnabled(false);
			resumeItem.setEnabled(true);
			setCursor(Cursor.getPredefinedCursor(Cursor.WAIT_CURSOR));
			final String savTit = getTitle();
			setTitle("Pausing...");
			worker.pause();
			setTitle(savTit);
			setCursor(Cursor.getDefaultCursor());
		} else if(ev.getActionCommand() == "Resume") {
			worker.resume();
			pauseItem.setEnabled(true);
			resumeItem.setEnabled(false);
		} else if(ev.getActionCommand() == "Stop") {
			setCursor(Cursor.getPredefinedCursor(Cursor.WAIT_CURSOR));
//			message = new JWindow() {
//				{
//					JLabel text = new JLabel("Stopping...", SwingConstants.CENTER);
//					text.setFont(new Font("Serif", 0, 20));
//					text.setForeground(Color.blue);
//					Container pane = this.getContentPane();
//					pane.add(text, BorderLayout.CENTER);
//					setBounds(StructProjGraph.this.getX()+StructProjGraph.this.getWidth()/2-90,StructProjGraph.this.getY()+StructProjGraph.this.getHeight()/2-35,180,70);
//					setCursor(Cursor.getPredefinedCursor(Cursor.WAIT_CURSOR));
//					setVisible(true);
//				}
//				public void paint(Graphics g) {
//					super.paint(g);
//					worker.stop();
//					dispose();
//					openItem.setEnabled(true);
//					runItem.setEnabled(true);
//					pauseItem.setEnabled(false);
//					resumeItem.setEnabled(false);
//					stopItem.setEnabled(false);
//					StructProjGraph.this.setCursor(Cursor.getDefaultCursor());
//				}
//			};
			final String savTit = getTitle();
			setTitle("Stopping...");
			worker.stop();
			finished();
			setTitle(savTit);
			setCursor(Cursor.getDefaultCursor());
		}
	}

	public void finished() {
		openItem.setEnabled(true);
		runItem.setEnabled(true);
		pauseItem.setEnabled(false);
		resumeItem.setEnabled(false);
		stopItem.setEnabled(false);
	}
}

class Monitoring extends JTextArea {

//	int cornerx, cornery;
  private JPanel owner;
  private Worker sp;
//  Color blue1 = new Color(130,130,180);
//  Color blue2 = new Color(32,60,154);
//  Color blue3 = new Color(22,42,107);

  Monitoring(JPanel owner, Worker sp) {
//  	super(10,20);
  	this.setPreferredSize(owner.getPreferredSize());
  	this.owner = owner;
  	this.sp = sp;
  	setFont(new Font("Monospaced",Font.PLAIN,10));
  	setEditable(false);
  }

  public void paintComponent(Graphics gr){
		super.paintComponent(gr);
		setColumns((int)(owner.getWidth()/6.6));
		setRows(owner.getHeight()/13);
    //System.out.println(owner.getWidth()+" "+owner.getHeight());
    int maxWidth = (int) (owner.getWidth()*0.85 - 50);
    int maxHeight = (int) (owner.getHeight() * 0.8);
    gr.drawLine(50,0,50,maxHeight);
    gr.drawLine(50,0,40,10);
    gr.drawLine(50,0,60,10);
    gr.drawLine(50,maxHeight,maxWidth+50,maxHeight);
    gr.drawLine(maxWidth+50,maxHeight,maxWidth+40,maxHeight-10);
    gr.drawLine(maxWidth+50,maxHeight,maxWidth+40,maxHeight+10);
    Report actual = sp.firstReport;
    //finding the maximum and minimum
    double maxLik = -1000000000.0, minLik = 0.0;
    while(actual != null) {
			if(actual.loglikelihood < minLik)
		    minLik = actual.loglikelihood;
			if(actual.loglikelihood > maxLik)
		    maxLik = actual.loglikelihood;
			actual = actual.next;
    }
    if(minLik > -0.1)
    	maxLik = 0.0;
    gr.setFont(new Font("Dialog",Font.PLAIN,10));
    gr.drawString(""+((int)maxLik),0,15);
    gr.drawString(""+((int)minLik),0,maxHeight);
    // drawing the loglikelihood trace
    gr.setColor(new Color(46,87,221));
    actual = sp.firstReport;
    int i = 0;
    while(actual != null && actual.next != null) {
    	gr.drawLine((int)maxWidth * i / 300 + 50,(int)((maxLik - actual.loglikelihood)*maxHeight/(maxLik - minLik + 1.0)),
		    (int)maxWidth * (i + 1) /300 + 50,(int)((maxLik - actual.next.loglikelihood) * maxHeight/(maxLik - minLik + 1.0)));
    	actual = actual.next;
    	i++;
    }
//    show();p.show();
  }
}
