# Supplementary material for: How reliably can we predict the reliability of protein structure predictions?
Source: BMC Bioinformatics. 2008 Mar 3;9:137. doi: 10.1186/1471-2105-9-137 (PMC2324098; doi:10.1186/1471-2105-9-137)
Supplement: Additional file 1 — Structure Projector package. Java source code and public licence in a tar.gz archive [file 1471-2105-9-137-S1.gz › SubstitutionModel.java]

/**

    Structure Projector
    Copyright (C) 2007  Istvan Miklos and Adam Novak

    This program is free software: you can redistribute it and/or modify
    it under the terms of the GNU Less General Public License as published by
    the Free Software Foundation, version 3 of the License.

    This program is distributed in the hope that it will be useful,
    but WITHOUT ANY WARRANTY; without even the implied warranty of
    MERCHANTABILITY or FITNESS FOR A PARTICULAR PURPOSE.  See the
    GNU Less General Public License for more details.

    You should have received a copy of the GNU Less General Public License
    along with this program.  If not, see 
    <a href="http://www.gnu.org/licenses/">http://www.gnu.org/licenses/</a>.

 */

public abstract class SubstitutionModel{

	double[][] v;
	double[][] w;
	double[] d;
	double[] e;

	char[] alphabet;

	/**
	 * Model parameters.
	 */
	double params[];

	SubstitutionModel(){
		//default model constructor
	}

	/**
	 * Updates externally stored transition matrix using current values of v, w, d, e and current
	 *  edge length. Must always be called in the form m = updateTransitionMatrix(m, len) where m
	 *  can be null as well.
	 * @param transitionMatrix reference to matrix to store results, null to create new
	 * @param edgeLength evolutionary time
	 * @return updated (and possibly newly created) transition matrix
	 */
	public double[][] updateTransitionMatrix(double[][] transitionMatrix, double edgeLength){
		if(transitionMatrix == null){
			transitionMatrix = new double[v.length][v[0].length];
		}
		else {
			for(int i = 0; i < transitionMatrix.length; i++){
				for(int j = 0; j < transitionMatrix[i].length; j++){
					transitionMatrix[i][j] = 0.0;
				}
			}
		}

		double exp_dtk;
		for(int k = 0; k < d.length; k++){
			exp_dtk = Math.exp(d[k]*edgeLength);
			for(int i = 0; i < w.length; i++){
				for(int j = 0; j < w[i].length; j++){
					transitionMatrix[i][j] += v[i][k] * exp_dtk * w[k][j];
				}
			}
		}
		return transitionMatrix;
	}
	
	/**
	 * Abtract method to sample a new model parameter and update v,w,d,e accordingly.
	 * 
	 * @return log of quotient of backproposal and proposal probability
	 */
	public abstract double sampleParameter();
	
	/**
	 * Restores state just before the call of sampleParameter
	 */
	public abstract void restoreParameter();
	
	/**
	 * Represents model state as a String (usually parameter values concatenated)
	 * 
	 * @return the resulting String
	 */
	public abstract String print();

	public static void main(String[] args){
	}
}
