# Supplementary material for: How reliably can we predict the reliability of protein structure predictions?
Source: BMC Bioinformatics. 2008 Mar 3;9:137. doi: 10.1186/1471-2105-9-137 (PMC2324098; doi:10.1186/1471-2105-9-137)
Supplement: Additional file 1 — Structure Projector package. Java source code and public licence in a tar.gz archive [file 1471-2105-9-137-S1.gz › Tree.java]

/**

    Structure Projector
    Copyright (C) 2007  Istvan Miklos and Adam Novak

    This program is free software: you can redistribute it and/or modify
    it under the terms of the GNU Less General Public License as published by
    the Free Software Foundation, version 3 of the License.

    This program is distributed in the hope that it will be useful,
    but WITHOUT ANY WARRANTY; without even the implied warranty of
    MERCHANTABILITY or FITNESS FOR A PARTICULAR PURPOSE.  See the
    GNU Less General Public License for more details.

    You should have received a copy of the GNU Less General Public License
    along with this program.  If not, see 
    <a href="http://www.gnu.org/licenses/">http://www.gnu.org/licenses/</a>.

 */

import java.io.*;

public class Tree{

    public SubstitutionModel substitutionModel;
    public Hmm2 hmm2;
    public HmmSilent hmm3;
    public Vertex vertex[];
    public Vertex root;

    static final int GAPOPEN = 9;
    static final int GAPEXT = 2;
    static final double BIGNUM = 1e100;

    Tree(){
	try{
	    substitutionModel = new NonParametric("Data/ratemdia.dat", "Data/equdistr.dat", "./Data/alphabet.dat");
	}
	catch(IOException e){
	}

    }

    /**
     * constructor to read a tree and an alignment from an output file
     */
    Tree(File f, SubstitutionScore ss){
	try{
	    substitutionModel = new NonParametric("Data/ratemdia.dat", "Data/equdistr.dat", "./Data/alphabet.dat");
	    hmm2 = new HmmTkf92(null);
	    hmm3 = new HmmNonParam();
	    BufferedReader bf = new BufferedReader(new FileReader(f));
	    String s = bf.readLine();
	    String[] s1 = s.split("\t");
	    hmm2.params[0] = Double.parseDouble(s1[3]);
	    hmm2.params[1] = Double.parseDouble(s1[5]);
	    hmm2.params[2] = Double.parseDouble(s1[7]);
	    s = bf.readLine();
	    Tree t = new Tree(s);
	    this.root = t.root;
	    this.vertex = t.vertex;
	    for(int i = 0; i < vertex.length; i++){
		vertex[i].owner = this;
	    }
	    for(int i = 0; i < vertex.length; i++){
		vertex[i].edgeChangeUpdate();
	    }
	    // reading the alignment
	    String[] alignment = new String[vertex.length];
	    for(int i = 0; i < alignment.length; i++){
		alignment[i] = bf.readLine();
	    }
	    Vertex actual = root;
	    actual.selected = false;
	    //    System.out.println("alignment length: "+alignment.length+" Tree: "+printedTree());
	    for(int i = 0; i < alignment.length; i++){
		String temp = (String)alignment[i].subSequence(32,alignment[i].length());
		//	System.out.println(i+" "+temp);
		AlignColumn column = new AlignColumn(actual);
		column.seq = new double[substitutionModel.e.length];
		actual.first = column;
		actual.length = 0;
		for(int j = 0; j < temp.length(); j++){
		    if(temp.charAt(j) != '-'){
			//	System.out.println("character in position: "+temp.charAt(j));
			column.seq[ss.which[temp.charAt(j)]] = 1.0;
			AlignColumn next = new AlignColumn(actual);
			next.seq = new double[substitutionModel.e.length];

			column.next = next;
			next.prev = column;
			column = next;
			actual.length++;
		    }
		}
		/*
		AlignColumn next = new AlignColumn(actual);
		next.seq = new double[substitutionModel.e.length];
		column.next = next;
		next.prev = column;
		column = next;
		actual.length++;
		*/
		actual.last = column;
	       
		// here we use this integer variable for remembering to the index in the alignment...
		// pretty messy :)
		actual.leafCount = i;
		//alignment on the tree
		if(actual.parent != null){
		    AlignColumn parent = actual.parent.first;
		    column = actual.first;
		    String temp1 = (String)alignment[actual.parent.leafCount].subSequence(32,alignment[actual.parent.leafCount].length());
		    // System.out.println(temp1+"\n"+temp);
		    for(int j = 0; j < temp.length(); j++){
			if(temp.charAt(j) != '-' && temp1.charAt(j) != '-'){
			    column.parent = parent;
			    column.orphan = false;
			    if(actual.parent.left == actual){
				parent.left = column;
			    }
			    else{
				parent.right = column;
			    }
			    column = column.next;
			    parent = parent.next;
			}
			else if(temp.charAt(j) == '-' && temp1.charAt(j) != '-'){
			    parent = parent.next;
			}
			else if(temp.charAt(j) != '-' && temp1.charAt(j) == '-'){
			    column.parent = parent;
			    column.orphan = true;
			    column = column.next;
			}
		    }
		    column.parent = parent;
		    column.orphan = false;
		    if(actual.parent.left == actual){
			parent.left = column;
		    }
		    else{
			parent.right = column;
		    }
		    
		}
		else{//we are at root, set all aligncolumns to orphan
		    column = actual.first;
		    while(column != null){
			column.orphan = true;
			column = column.next;
		    }
		}

		actual.selected = false;
		if(actual.left == null && actual.right == null){
		    actual = actual.parent;
		    while(actual.selected && actual.parent != null){
			actual = actual.parent;
		    }
		    actual.selected = true;
		    actual = actual.right;
		}
		else{
		    actual = actual.left;
		}
	    }

	    //double check:
	    String[] check = printedAlignment();
	    for(int i = 0; i < check.length; i++){
		System.out.println(check[i]);
	    }
	    root.calcFelsRecursively();
	    root.calcIndelLikeRecursively();
	    System.out.println("Log-likelihood: "+getLogLike());
	    
	}
	catch(IOException e){
	}
    }

    /**
     * This constructor construct a tree using a newick representation of the tree. It <b>does not</b> 
     * construct its HMMs and substitution model!!!
     */
    Tree(String descriptor){
	int numberofnodes = 1;
	for(int i = 0; i < descriptor.length(); i++){
	    if(descriptor.charAt(i) == ':'){
		numberofnodes++;
	    }
	}
	vertex = new Vertex[numberofnodes];
	root = new Vertex();
	root.old = new Vertex();

	String leftDescriptor = "";
	int counter = 0;
	int j;
	for(j = 1; counter != 0 || descriptor.charAt(j) != ','; j++){
	    leftDescriptor += descriptor.charAt(j);
	    if(descriptor.charAt(j) == '('){
		counter++;
	    }
	    if(descriptor.charAt(j) == ')'){
		counter--;
	    }
	}
	//System.out.println(leftDescriptor);
	Vertex leftChild = new Vertex(leftDescriptor,root);
	root.left = leftChild;
	
	String rightDescriptor = "";
	for(j += 1; counter != -1; j++){
	    rightDescriptor += descriptor.charAt(j);
	    if(descriptor.charAt(j) == '('){
		counter++;
	    }
	    if(descriptor.charAt(j) == ')'){
		counter--;
	    }		
	}  
	rightDescriptor = rightDescriptor.substring(0,rightDescriptor.length()-1);
	//System.out.println(rightDescriptor);
	Vertex rightChild = new Vertex(rightDescriptor,root);
	root.right = rightChild;


	//System.out.println(printedTree());
	//Mapping vertices
	int actualNumber = numberofnodes - 1;
	Vertex actualVertex = root;
	root.selected = false;
	vertex[numberofnodes - 1] = root;
	while(actualNumber != 0){
	    //    System.out.println(" we are in the root of: "+actualVertex.print()+" it is selected: "+actualVertex.selected+
	    //		       " actualNumber: "+actualNumber);
	    if(actualVertex.left == null && actualVertex.right == null){
		actualVertex.selected = true;
		while(actualVertex.selected){
		    actualVertex = actualVertex.parent;
		}
		actualVertex.selected = true;
	    }
	    else{
		actualVertex = (actualVertex.selected ? actualVertex.right : actualVertex.left);
		actualNumber--;
		vertex[actualNumber] = actualVertex;
		actualVertex.selected = false;
	    }
	}


    }

    Tree(String[] sequences, String[] names, SubstitutionModel model, SubstitutionScore ss){
	substitutionModel = model;

	hmm2 = new HmmTkf92(null);
	hmm3 = new HmmNonParam();

	//reading the sequences, transforming them into integers, according to the model
	int[][] seq = new int[sequences.length][];
	for(int i = 0; i < sequences.length; i++){
	    //System.out.println(sequences[i]);
	    //System.out.println(ss.which);
	    int k = 0;
	    for(int j = 0; j < sequences[i].length(); j++){
		if(ss.which[sequences[i].charAt(j)] != -1){
		    k++;
		}		
	    }
	    seq[i] = new int[k];
	    k = 0;
	    for(int j = 0; j < sequences[i].length(); j++){
		if(ss.which[sequences[i].charAt(j)] != -1){
		    seq[i][k] = ss.which[sequences[i].charAt(j)];
		    k++;
		}
	    }
	    //			for(int j = 0; j < seq[i].length; j++){
	    //	System.out.print(seq[i][j]+"\t");
	    //}
	    //System.out.println();
	}
	// now the pairwise distances
	int[][] dist = new int[seq.length][seq.length];
	int[][] d = null;
	int[][] p = null;
	int[][] q = null;
	int[][] charDist = ss.dist;
	for(int k = 0; k < seq.length; k++){
	    for(int l = 0; l <= k; l++){
		if(d == null || d.length < seq[k].length +1 || d[0].length < seq[l].length + 1){
		    d = new int[seq[k].length + 1][seq[l].length + 1];
		    p = new int[seq[k].length + 1][seq[l].length + 1];
		    q = new int[seq[k].length + 1][seq[l].length + 1];
		}
		////////////
		d[0][0] = 0;
		for(int i = 1; i <= seq[k].length; i++){
		    d[i][0] = q[i][0] = GAPOPEN-GAPEXT+i*GAPEXT;
		}
		for(int j = 1; j <= seq[l].length; j++){
		    d[0][j] = p[0][j] = GAPOPEN-GAPEXT+j*GAPEXT;
		}
		for(int i = 1; i <= seq[k].length; i++){
		    for(int j = 1; j <= seq[l].length; j++) {
			p[i][j] = Math.min(d[i-1][j]+GAPOPEN, p[i-1][j]+GAPEXT);
			q[i][j] = Math.min(d[i][j-1]+GAPOPEN, q[i][j-1]+GAPEXT);
			d[i][j] = Math.min(d[i-1][j-1]+charDist[seq[k][i-1]][seq[l][j-1]], 
					   Math.min(p[i][j], q[i][j]));
		    }
		}
		dist[k][l] = dist[l][k] = d[seq[k].length][seq[l].length];
		////////////
		//System.out.println(k+"\t"+l+"\t"+dist[k][l]);
	    }

	}

	//// Neighbor Joining algorithm based on the distances calculated above
	// initialization
	vertex = new Vertex[2 * seq.length - 1];
	for(int i = 0; i < vertex.length; i++){
	    vertex[i] = new Vertex();
	}
	double[] sumDist = new double[dist.length];
	for(int i = 0; i < dist.length; i++){
	    sumDist[i] = 0;
	    for(int j = 0; j < dist.length; j++){
		sumDist[i] += dist[i][j];
	    }
	}
	int[] where = new int[dist.length];
	for(int i = 0; i < where.length; i++){
	    where[i] = i;
	}
	// the first n vertices will be the leaves
	for(int i = 0; i < seq.length; i++){
	    vertex[i] = new Vertex(this, 0.0, seq[i], names[i]);
	}
	// NJ main recursion
	int vnum = seq.length;
	Vertex newVert;
	for(int remN = dist.length; remN > 1; remN--) {
	    double minVal = BIGNUM;
	    double val = 0.0;
	    int i = -1;
	    int j = -1;
	    for(int k = 1; k < dist.length; k++){
		for(int l = 0; l < k; l++){
		    if(where[k] > -1 && where[l] > -1 && (val = (remN-2)*dist[k][l]-sumDist[k]-sumDist[l]) < minVal) {
			i = k;
			j = l;
			minVal = val;
		    }
		}
	    }
	    newVert = new Vertex(this, 0.0);    /* new vertex */
	    vertex[vnum] = newVert;
	    newVert.left  = vertex[where[i]];
	    newVert.right = vertex[where[j]];
	    //System.out.println("Joining vertices "+where[i]+" and "+where[j]);
	    newVert.parent = null;
	    newVert.left.parent = newVert.right.parent = newVert;
	    newVert.left.edgeLength = dist[i][j]/2-(remN>2?(sumDist[i]-sumDist[j])/(2*remN-4):0.001);
	    newVert.right.edgeLength = dist[i][j]-newVert.left.edgeLength;

	    val = (newVert.left.length+newVert.right.length)/0.2;
	    newVert.left.edgeLength /= val;
	    newVert.right.edgeLength /= val;

	    if(newVert.left.edgeLength < 0.01){
		newVert.left.edgeLength = 0.01;
	    }
	    if(newVert.right.edgeLength < 0.01){
		newVert.right.edgeLength = 0.01;
	    }


	    //	    newVert.left.edgeLength = 0.1;
	    //newVert.right.edgeLength = 0.1;

	    newVert.left.edgeChangeUpdate();
	    newVert.right.edgeChangeUpdate();

	    AlignColumn fake = new AlignColumn(newVert);
	    newVert.first = fake;
	    newVert.last = fake;
	    newVert.length = 0;
	    fake.left = newVert.left.last;
	    fake.right = newVert.right.last;
	    newVert.left.last.parent = fake;
	    newVert.left.last.orphan = false;
	    newVert.right.last.parent = fake;
	    newVert.right.last.orphan = false;

	    //			/* FAKE!!!! alignment */
	    //			AlignColumn prev = new AlignColumn(newVert);
	    //			newVert.first = prev;
	    //			prev.seq = new double[model.e.length];
	    //			AlignColumn left = newVert.left.first;
	    //			AlignColumn right = newVert.right.first;
	    //			left.parent = prev;
	    //			left.orphan = false;
	    //			right.parent = prev;
	    //			right.orphan = false;
	    //			left = left.next;
	    //			right = right.next;
	    //			while(left.next != null && right.next != null){
	    //				AlignColumn actual = new AlignColumn(newVert);
	    //				actual.seq = new double[model.e.length];
	    //				actual.prev = prev;
	    //				prev.next = actual;
	    //				left.parent = actual;
	    //				left.orphan = false;
	    //				right.parent = actual;
	    //				right.orphan = false;
	    //				right = right.next;
	    //				left = left.next;
	    //				prev = actual;
	    //			}
	    //			AlignColumn actual = new AlignColumn(newVert);
	    //			actual.seq = new double[model.e.length];
	    //			actual.prev = prev;
	    //			prev.next = actual;
	    //
	    //			newVert.last = actual;

	    //??????	    

	    newVert.left.fullWin();
	    newVert.right.fullWin();
	    newVert.fullWin();

	    newVert.left.selected = true;
	    newVert.right.selected = true;
	    newVert.hmm3Align();

	    //System.out.println("length of the ancestral sequence: "+newVert.length);

	    //String[] s = newVert.left.printedAlignment();
	    //System.out.println(s[0]+"\n"+s[1]+"\n");

	    //s = newVert.right.printedAlignment();
	    //System.out.println(s[0]+"\n"+s[1]+"\n");

	    where[i] = where[j] = -1;
	    sumDist[i] = 0;
	    for(int a = 0; a < dist.length; a++)
		if(where[a] > -1) {
		    sumDist[a] -= dist[a][i]+dist[a][j];
		    dist[a][i] = dist[i][a] = (dist[a][i]+dist[a][j]-dist[i][j])/2;
		    sumDist[a] += dist[a][i];
		    sumDist[i] += dist[a][i];
		}

	    where[i] = vnum;
	    vnum++;
	    //canStop();
	}
	root = vertex[vnum-1];
	root.calcOrphan();
	root.calcFelsRecursively();
	/////////////

    }

    double getLogLike() {
	return root.indelLogLike + root.orphanLogLike;
    }

    int countLeaves() {
	return root.countLeaves();
    }


    int getTopVertexId(int ind) {
	if(root == vertex[ind])
	    return 0;
	if(root.left == vertex[ind])
	    return 1;
	if(root.right == vertex[ind])
	    return 2;
	return -1;
    }


    public String printedTree(){
	return root.print();
    }

    public String[] printedAlignment(){
	return root.printedMultipleAlignment();

    }

    public static void main(String[] args) throws IOException{
	/*
	Tree tree = new Tree(new String[] {"kkkkkk", "kkkkkkkk", "kkkkkkkk", "kkkkkkkk"},
			     new String[] {"A","B","C", "D"},
			     new NonParametric("./Data/ratemdia.dat", "./Data/equdistr.dat", "./Data/alphabet.dat"),
			     new Blosum62());
	System.out.println(tree.printedTree());
	tree.root.calcFelsRecursively();
	System.out.println(tree.root.orphanLogLike);
	*/
	Tree tree = new Tree(new File("newick"), new Blosum62());
	System.out.println(tree.printedTree());
    }
}
