# Supplementary material for: How reliably can we predict the reliability of protein structure predictions?
Source: BMC Bioinformatics. 2008 Mar 3;9:137. doi: 10.1186/1471-2105-9-137 (PMC2324098; doi:10.1186/1471-2105-9-137)
Supplement: Additional file 1 — Structure Projector package. Java source code and public licence in a tar.gz archive [file 1471-2105-9-137-S1.gz › UserDefined.java]

/**

    Structure Projector
    Copyright (C) 2007  Istvan Miklos and Adam Novak

    This program is free software: you can redistribute it and/or modify
    it under the terms of the GNU Less General Public License as published by
    the Free Software Foundation, version 3 of the License.

    This program is distributed in the hope that it will be useful,
    but WITHOUT ANY WARRANTY; without even the implied warranty of
    MERCHANTABILITY or FITNESS FOR A PARTICULAR PURPOSE.  See the
    GNU Less General Public License for more details.

    You should have received a copy of the GNU Less General Public License
    along with this program.  If not, see 
    <a href="http://www.gnu.org/licenses/">http://www.gnu.org/licenses/</a>.

 */

public class UserDefined extends SubstitutionModel{

	UserDefined(double[][] v, double[][] w, double[] d, double[] e){
		params = new double[0];
		this.v = new double[v.length][v[0].length];
		this.w = new double[w.length][w[0].length];
		this.d = new double[d.length];
		this.e = new double[e.length];
		for(int i = 0; i < v.length; i++){
			System.arraycopy(v[i], 0, this.v[i], 0, v[i].length);
		}
		for(int i = 0; i < w.length; i++){
			System.arraycopy(w[i], 0, this.w[i], 0, w[i].length);
		}
		System.arraycopy(d, 0, this.d, 0, d.length);
		System.arraycopy(e, 0, this.e, 0, e.length);
	}

	public String print() {
		return "";
	}

	public void restoreParameter() {
	}

	public double sampleParameter() {
		return 0.0;
	}

}
