# Supplementary material for: How reliably can we predict the reliability of protein structure predictions?
Source: BMC Bioinformatics. 2008 Mar 3;9:137. doi: 10.1186/1471-2105-9-137 (PMC2324098; doi:10.1186/1471-2105-9-137)
Supplement: Additional file 1 — Structure Projector package. Java source code and public licence in a tar.gz archive [file 1471-2105-9-137-S1.gz › Utils.java]

/**

    Structure Projector
    Copyright (C) 2007  Istvan Miklos and Adam Novak

    This program is free software: you can redistribute it and/or modify
    it under the terms of the GNU Less General Public License as published by
    the Free Software Foundation, version 3 of the License.

    This program is distributed in the hope that it will be useful,
    but WITHOUT ANY WARRANTY; without even the implied warranty of
    MERCHANTABILITY or FITNESS FOR A PARTICULAR PURPOSE.  See the
    GNU Less General Public License for more details.

    You should have received a copy of the GNU Less General Public License
    along with this program.  If not, see 
    <a href="http://www.gnu.org/licenses/">http://www.gnu.org/licenses/</a>.

 */

import java.util.*;

public class Utils{

	// seed-et kivenni!!!!!!!!!!
	public static Random generator = new Random(2);
	public static final double EDGE_SPAN = 0.1;
	public static final double R_SPAN = 0.05;
	public static final double LAMBDA_SPAN = 0.01;
	public static final double MU_SPAN = 0.01;
	public static final double log0 = Double.NEGATIVE_INFINITY;

	public static double[] tempDoubleArray;

	/**
	 * This function selects a random integer such that the expected squared value will be O(length)
	 * The probability to choose the particular index is returned in selectLike
	 */
	public static int linearizerWeight(int length, MuDouble selectLike){
		if(tempDoubleArray == null || tempDoubleArray.length < length){
			tempDoubleArray = new double[length];
		}
		double root = Math.sqrt(length);
		double p = 1.0 - 1.0/root;
		tempDoubleArray[0] = 1.0/root;
		double sum = tempDoubleArray[0];
		for(int i = 1; i < length; i++){
			tempDoubleArray[i] = tempDoubleArray[i-1] * p;
			sum += tempDoubleArray[i];
		}
		double w = generator.nextDouble() * sum;
		int k = 0;
		double x = tempDoubleArray[0];
		while(x < w && k < length - 1){
			k++;
			x += tempDoubleArray[k];
		}

		//	System.out.println((tempDoubleArray[k]/sum));
		selectLike.value = (tempDoubleArray[k]/sum);

		return k;
	}

	/**
	 * this function tells the probability for choosing a particular index from the linearizerWeight
	 * with parameter length
	 */
	public static double linearizerWeightProb(int length, int index){
		if(tempDoubleArray == null || tempDoubleArray.length < length){
			tempDoubleArray = new double[length];
		}
		double root = Math.sqrt(length);
		double p = 1.0 - 1.0/root;
		tempDoubleArray[0] = 1.0/root;
		double sum = tempDoubleArray[0];
		for(int i = 1; i < length; i++){
			tempDoubleArray[i] = tempDoubleArray[i-1] * p;
			sum += tempDoubleArray[i];
		}

		return tempDoubleArray[index]/sum;
	}

	/**
	 * This function returns a random index, weighted by the weights in the array `weights'
	 */
	public static int weightedChoose(int[] weights){
		int sum = 0;

		for(int i = 0; i < weights.length; i++){
			sum += weights[i];
		}

		int w = generator.nextInt(sum);
		int k = 0;
		sum = 0;
		while((sum += weights[k]) <= w){
			k++;
		}

		return k;
	}

	/** selectLogLike: a log-likelihood variable to be updated, selection's log-probability will be subtracted!
	 * (reason: proposal is in the denominator of acceptance ratio)
	 */
	public static int weightedChoose(double[] weights, MuDouble selectLogLike){
		double sum = 0.0;

		for(int i = 0; i < weights.length; i++){
			sum += weights[i];
		}
		if(selectLogLike != null)
			selectLogLike.value += Math.log(sum);

		double w = generator.nextDouble() * sum;
		int k = 0;
		sum = 0.0;
		while(k < weights.length-1 && (sum += weights[k]) <= w){
			k++;
		}
		if(selectLogLike != null)
			selectLogLike.value -= Math.log(weights[k]);

		assert (weights[k] > 1e-5) : "weightedChoose error";

		return k;
	}

	/**
	 * Behaves exactly like weightedChoose(new double[]{1-prob,prob}, selectLogLike), but faster
	 */
	public static int chooseOne(double prob, MuDouble selectLogLike) {
		if(generator.nextDouble() < prob) {
			selectLogLike.value -= Math.log(prob);
			return 1;
		}
		selectLogLike.value -= Math.log(1.0-prob);
		return 0;
	}

	/** selectLogLike: a log-likelihood variable to be updated, selection's log-probability will be subtracted!
	 * (reason: proposal is in the denominator of acceptance ratio)
	 */
	public static int logWeightedChoose(double[] logWeights, MuDouble selectLogLike){
		double logSum = log0;

		for(int i = 0; i < logWeights.length; i++){
			logSum = logAdd(logSum, logWeights[i]);
		}
		if(selectLogLike != null)
			selectLogLike.value += logSum;

		double w = Math.log(generator.nextDouble()) + logSum;
		int k = 0;
		logSum = log0;
		while(k < logWeights.length-1 && (logSum = logAdd(logSum, logWeights[k])) <= w){
			k++;
		}
		if(selectLogLike != null)
			selectLogLike.value -= logWeights[k];

		assert (logWeights[k] > log0) : "logWeightedChoose error";

		return k;
	}

	public static double logAdd(double a, double b) {
		if(a == b)
			return Math.log(2)+a;
		if(a < b)
			return b+Math.log(Math.exp(a-b)+1);
		return a+Math.log(Math.exp(b-a)+1);
	}

	public static void calcFelsen(double[] res, double[] fel1, double[][] prob1, double[] fel2, double[][] prob2) {
		double s;
		int i, j, len = res.length;

		for(i = 0; i < len; i++) {
			if(fel1 != null) {
				s = 0.0;
				for(j = 0; j < len; j++)
					s += prob1[i][j]*fel1[j];
				res[i] = s;
			} 
			else{
				res[i] = 1.0;
			}
			if(fel2 != null) {
				s = 0.0;
				for(j = 0; j < len; j++){
					s += prob2[i][j]*fel2[j];
				}
				res[i] *= s;
			}
		}
	}

	public static boolean calcFelsenWithCheck(double[] res, double[] fel1, double[][] prob1, double[] fel2, double[][] prob2) {
		double s;
		int i, j, len = res.length;

		double[] oldres = new double[res.length];
		for(i = 0; i < res.length; i++){
			oldres[i] = res[i];
		}

		for(i = 0; i < len; i++) {
			if(fel1 != null) {
				s = 0.0;
				for(j = 0; j < len; j++)
					s += prob1[i][j]*fel1[j];
				res[i] = s;
			} 
			else{
				res[i] = 1.0;
			}
			if(fel2 != null) {
				s = 0.0;
				for(j = 0; j < len; j++){
					s += prob2[i][j]*fel2[j];
				}
				res[i] *= s;
			}
		}
		boolean match = true;
		for(i = 0; i < res.length && match; i++){
			match = Math.abs(oldres[i]/res[i] - 1.0) < 0.0001;
		}
		return match;
	}

	/**
	 *  Calculates emission probability from Felsenstein likelihoods
	 */
	public static double calcEmProb(double fel[], double aaEquDist[]) {
		double p = 0;

		for(int i = 0; i < fel.length; i++)
			p += fel[i]*aaEquDist[i];
		return p;
	}

	public static void main(String[] args){
//		double[] w = new double[] {1,0,3,4,5};
//		for(int i = 0; i < 10000; i++){
//			MuDouble x = new MuDouble();
//			int index = linearizerWeight(1000,x);
//			System.out.println("I chose index "+index+" probability: "+x.value+" backprobability: "+
//					linearizerWeightProb(1000,index));
//		}
//		for(int i = 0; i < 1000; i++){
//			Double x = new Double(0.0);
//
//		}
	}
}

/**
 * Mutable Double class
 */
class MuDouble {
	public double value;
	
	public MuDouble() {
	}
	
	public MuDouble(double value) {
		this.value = value;
	}
	
	public String toString() {
		return Double.toString(value);
	}
}
