# Supplementary material for: How reliably can we predict the reliability of protein structure predictions?
Source: BMC Bioinformatics. 2008 Mar 3;9:137. doi: 10.1186/1471-2105-9-137 (PMC2324098; doi:10.1186/1471-2105-9-137)
Supplement: Additional file 1 — Structure Projector package. Java source code and public licence in a tar.gz archive [file 1471-2105-9-137-S1.gz › Vertex.java]

/**

    Structure Projector
    Copyright (C) 2007  Istvan Miklos and Adam Novak

    This program is free software: you can redistribute it and/or modify
    it under the terms of the GNU Less General Public License as published by
    the Free Software Foundation, version 3 of the License.

    This program is distributed in the hope that it will be useful,
    but WITHOUT ANY WARRANTY; without even the implied warranty of
    MERCHANTABILITY or FITNESS FOR A PARTICULAR PURPOSE.  See the
    GNU Less General Public License for more details.

    You should have received a copy of the GNU Less General Public License
    along with this program.  If not, see 
    <a href="http://www.gnu.org/licenses/">http://www.gnu.org/licenses/</a>.

 */

import java.io.*;
import java.text.*;

public class Vertex{

    static final int ROUNDING = 100; // tells the number of digits in rounding when printing the tree

    Tree owner;

    Vertex old;

    String name;

    Vertex parent;
    Vertex left;
    Vertex right;

    int length;							// sequence length
    AlignColumn first;			// first alignment column of Vertex
    AlignColumn last;				// last, virtual alignment column of Vertex (always present)

    int winLength;					// length of window
    AlignColumn winFirst;		// first alignment column of window
    AlignColumn winLast;		// first alignment column past window end
    boolean selected;				// shows if vertex is part of the selected subtree

    double edgeLength;							// length of edge to parent vertex
    double[][] charTransMatrix;			// precalculated character transition likelihoods (subst. model)
    double[][] hmm2TransMatrix;			// precalculated state transition likelihoods for 2-seq HMM (indel model)
    double[][] hmm3TransMatrix;			// precalculated state transition likelihoods for 3-seq HMM (indel model)
    double[][] hmm3RedTransMatrix;	// precalculated st. trans. likelihoods for 3-seq HMM, silent st. removed (indel model)

    double orphanLogLike;		// log-sum of the likelihood of each orphan column in subtree (incl. this vertex)
    double indelLogLike;

    int leafCount;

    Vertex() {
    }

    Vertex(Tree owner, double edgeLength){
	this.owner = owner;
	this.edgeLength = edgeLength;
	updateTransitionMatrix();
	indelLogLike = 0.0;
	old = new Vertex();
    }

    Vertex(Tree owner, double edgeLength, int[] seq, String name){
	this.owner = owner;
	this.edgeLength = edgeLength;
	this.name = new String(name);
	old = new Vertex();
	int size = owner.substitutionModel.e.length;
	first = new AlignColumn(this);
	first.seq = new double[size];
	first.seq[seq[0]] = 1.0;
	first.prev = null;
	AlignColumn prev = first;
	for(int i = 1; i < seq.length; i++){
	    AlignColumn actual = new AlignColumn(this);
	    prev.next = actual;
	    actual.prev = prev;
	    actual.seq = new double[size];
	    actual.seq[seq[i]] = 1.0;
	    prev = actual;
	}
	last = new AlignColumn(this);
	last.prev = prev;
	prev.next = last;
	length = seq.length;
	edgeChangeUpdate();
	indelLogLike = 0.0;
	//		// test print
	//		System.out.println("Sequences at leaves\n"+this.name);
	//		actual = first;
	//		while(actual.right != null){
	//		for(int i = 0; i < actual.seq.length; i++){
	//		System.out.print(actual.seq[i]+" ");
	//		}
	//		System.out.println();
	//		actual = actual.right;
	//		}
    }


    Vertex(String descriptor, Vertex parent){
	
	/* descriptor is a string describing the nodes below this node */

	//System.out.println(descriptor);
	
	this.parent = parent;
	this.owner = parent.owner;
	old = new Vertex();

	/*
	boolean containsParenthesis = false;
	for(int i = 0; i < descriptor.length(); i++){
	    if(descriptor.charAt(i) == '(' || descriptor.charAt(i) == ')'){
		containsParenthesis = true;
		break;
	    }
	}
	*/

	if(descriptor.charAt(0) == '('){
	    String leftDescriptor = "";
	    int counter = 0;
	    int j;
	    for(j = 1; counter != 0 || descriptor.charAt(j) != ','; j++){
		leftDescriptor += descriptor.charAt(j);
		if(descriptor.charAt(j) == '('){
		    counter++;
		}
		if(descriptor.charAt(j) == ')'){
		    counter--;
		}
	    }
	    Vertex leftChild = new Vertex(leftDescriptor,this);
	    this.left = leftChild;

	    String rightDescriptor = "";
	    for(j += 1; counter != -1; j++){
		rightDescriptor += descriptor.charAt(j);
		if(descriptor.charAt(j) == '('){
		    counter++;
		}
		if(descriptor.charAt(j) == ')'){
		    counter--;
		}		
	    }  
	    rightDescriptor = rightDescriptor.substring(0,rightDescriptor.length()-1);
	    Vertex rightChild = new Vertex(rightDescriptor,this);
	    this.right = rightChild;
	    String tempStringlength = "";
	    for(j += 1; j < descriptor.length(); j++){
		tempStringlength += descriptor.charAt(j);
	    }
	    //System.out.println(tempStringlength);
	    if(tempStringlength.length() > 0){
		edgeLength = Math.max(Double.parseDouble(tempStringlength),0.01);
	    }
	    else{
		edgeLength = 0.01;
	    }
	    //  edgeLength = 0.01;
	    //else we have the root node, which does not need an edgeLength
	}
	else{
	    left = null;
	    right = null;
	    name = "";
	    int i = 0;
	    while(descriptor.charAt(i) != ':'){
		name += descriptor.charAt(i);
		i++;
	    }
	    String tempString = "";
	    for(i++; i < descriptor.length(); i++){
		tempString += descriptor.charAt(i);
	    }
	    //System.out.println(tempString);
	    edgeLength = Math.max(Double.parseDouble(tempString),0.01);
	    
	}
	
	// setting the transition matrices
	//	edgeChangeUpdate();

    }

    Vertex brother() {
	return parent.left == this ? parent.right : parent.left;
    }

    public void updateTransitionMatrix(){
	//	System.out.println("owner: "+owner);
	//System.out.println("");
	charTransMatrix = owner.substitutionModel.updateTransitionMatrix(charTransMatrix, edgeLength);
    }

    public void updateHmm2Matrix(){
	hmm2TransMatrix = owner.hmm2.preCalcTransMatrix(hmm2TransMatrix, edgeLength);
    }

    public void updateHmm3Matrix(){
	if(left != null && right != null) {
	    hmm3TransMatrix = owner.hmm3.preCalcTransMatrix(hmm3TransMatrix, left.edgeLength, right.edgeLength);
	    hmm3RedTransMatrix = owner.hmm3.preCalcRedTransMatrix(hmm3RedTransMatrix, hmm3TransMatrix);
	}
    }

    public void updateHmmMatrices() {
	if(parent != null)
	    updateHmm2Matrix();
	updateHmm3Matrix();
    }

    public void edgeChangeUpdate() {
	if(parent != null) {
	    updateTransitionMatrix();
	    updateHmm2Matrix();
	    parent.updateHmm3Matrix();
	}
    }

    public void fullWin() {
	winFirst = first;
	winLast = last;
	winLength = length;
    }

    String print(){

	// print this node and nodes below in bracket notation
	DecimalFormatSymbols dfs = new DecimalFormatSymbols();
	dfs.setDecimalSeparator('.');
	DecimalFormat df = new DecimalFormat("0.#####",dfs);

	if(left == null && right == null){
	    String x = df.format(edgeLength,new StringBuffer(),new FieldPosition(1)).toString();

	    return name+":"+
		x;//.substring(0,Math.min(x.length(),ROUNDING));
	}
	else{
	    if(parent != null){
		//	String x = Double.toString(edgeLength);
		String x =  df.format(edgeLength,new StringBuffer(),new FieldPosition(1)).toString();
		return "("+left.print()+","+right.print()+"):"+
		    x;//.substring(0,Math.min(x.length(),ROUNDING));
	    }
	    else{
		return "("+left.print()+","+right.print()+");";
	    }
	}
    }

    String print(int digits){

	String pattern = "0.";
	for(int i = 0; i < digits; i++){
	    pattern += "#";
	}
	// print this node and nodes below in bracket notation
	DecimalFormatSymbols dfs = new DecimalFormatSymbols();
	dfs.setDecimalSeparator('.');
	DecimalFormat df = new DecimalFormat(pattern,dfs);

	if(left == null && right == null){
	    String x = df.format(edgeLength,new StringBuffer(),new FieldPosition(1)).toString();

	    return name+(digits == 0 ? "" : ":"+x);
	}
	else{
	    if(parent != null){
		//	String x = Double.toString(edgeLength);
		String x =  df.format(edgeLength,new StringBuffer(),new FieldPosition(1)).toString();
		return "("+left.print(digits)+","+right.print(digits)+")"+(digits == 0 ? "" : ":"+x);
	    }
	    else{
		return "("+left.print(digits)+","+right.print(digits)+");";
	    }
	}
    }

    /**
     * 	This function calculates the Felsenstein likelihood. The result is stored
     *	in the orphanLogLike at the root.
     */
    void calcFelsRecursively(){
	if(left != null && right != null){
	    // System.out.println("calling the left child");
	    left.calcFelsRecursively();
	    //System.out.println("calling the right child");
	    right.calcFelsRecursively();
	}
	calcFelsen();
	calcOrphan();
    }


    void calcFelsRecursivelyWithCheck(){
	if(left != null && right != null){
	    // System.out.println("calling the left child");
	    left.calcFelsRecursivelyWithCheck();
	    //System.out.println("calling the right child");
	    right.calcFelsRecursivelyWithCheck();
	}
	calcFelsenWithCheck();
	calcOrphanWithCheck();
    }


    /**
     * Calculates Felsenstein likelihoods of `this'
     */
    public void calcFelsen(){
	if(left != null && right != null){
	    AlignColumn p;
	    AlignColumn l = left.first;
	    AlignColumn r = right.first;
	    double[] fel1, fel2;
	    for(p = first; p != last; p = p.next){
		fel1 = null;
		fel2 = null;
		while(l != left.last && l.orphan)
		    l = l.next;
		while(r != right.last && r.orphan)
		    r = r.next;
		if(l.parent == p) {
		    fel1 = l.seq;
		    l = l.next;
		}
		if(r.parent == p) {
		    fel2 = r.seq;
		    r = r.next;
		}
		Utils.calcFelsen(p.seq, fel1, left.charTransMatrix, fel2, right.charTransMatrix);
	    }
	}
    }

    /**
     * Calculates Felsenstein likelihoods of `this'
     */
    public void calcFelsenWithCheck(){
	if(left != null && right != null){
	    AlignColumn p;
	    AlignColumn l = left.first;
	    AlignColumn r = right.first;
	    double[] fel1, fel2;
	    for(p = first; p != last; p = p.next){
		fel1 = null;
		fel2 = null;
		while(l != left.last && l.orphan)
		    l = l.next;
		while(r != right.last && r.orphan)
		    r = r.next;
		if(l.parent == p) {
		    fel1 = l.seq;
		    l = l.next;
		}
		if(r.parent == p) {
		    fel2 = r.seq;
		    r = r.next;
		}
		boolean match = Utils.calcFelsenWithCheck(p.seq, fel1, left.charTransMatrix, fel2, right.charTransMatrix);
		if(!match){
		    System.out.println("Felsenstein does not match! ");
		}
	    }
	}
    }

    /**
     *  Calculates the sum of orphan likelihoods in the (inclusive) subtree of `this'
     *  which is then stored in `this.orphanLogLikge' (this implies that alignment to
     *  parent must exists at the time of calling)
     *  
     * Saves previous orphan likelihood into `old' so it shouldn't be called twice in a row.
     *  (But does not save previous Felsensteins of `this' in AlignColumn's `seq'.) 
     */
    public void calcOrphan() {
	old.orphanLogLike = orphanLogLike;

	//orphan likelihoods
	orphanLogLike = 0.0;

	for(AlignColumn actual = first; actual != last; actual = actual.next){
	    if(actual.parent == null || actual.orphan){
		orphanLogLike += Math.log(Utils.calcEmProb(actual.seq, owner.substitutionModel.e));
	    }
	}

	if(left != null && right != null)
	    orphanLogLike += left.orphanLogLike + right.orphanLogLike;
    }

    /**
     *  Calculates the sum of orphan likelihoods in the (inclusive) subtree of `this'
     *  which is then stored in `this.orphanLogLike' (this implies that alignment to
     *  parent must exists at the time of calling)
     *  
     * Saves previous orphan likelihood into `old' so it shouldn't be called twice in a row.
     *  (But does not save previous Felsensteins of `this' in AlignColumn's `seq'.) 
     */
    public void calcOrphanWithCheck() {
	double oldorphanLogLike = orphanLogLike;

	//orphan likelihoods
	orphanLogLike = 0.0;

	for(AlignColumn actual = first; actual != last; actual = actual.next){
	    if(actual.parent == null || actual.orphan){
		orphanLogLike += Math.log(Utils.calcEmProb(actual.seq, owner.substitutionModel.e));
	    }
	}

	if(left != null && right != null)
	    orphanLogLike += left.orphanLogLike + right.orphanLogLike;

	if(oldorphanLogLike != orphanLogLike){
	    System.out.println("Problem with orphan loglike: fast: "+oldorphanLogLike+" slow: "+orphanLogLike);
	    int index = 0;
	    while(owner.vertex[index] != this){
		index++;
	    }
	    System.out.println("We are in vertex "+index+(name == null ? print(0) : "("+name+")"));
	    System.out.print("Selected vertices: ");
	    for(int i = 0; i < owner.vertex.length; i++){
		if(owner.vertex[i].selected){
		    System.out.print(i+(owner.vertex[i].name == null ? owner.vertex[i].print(0) : "("+owner.vertex[i].name+")")+" ");
		}
	    }
	    System.out.println();
	}
    }

    void calcRecursivlyOrphanWithCheck(){
	if(left != null && right != null){
	    left.calcRecursivlyOrphanWithCheck();
	    right.calcRecursivlyOrphanWithCheck();
	}
	calcOrphanWithCheck();
    }


    public void calcIndelLikeRecursively(){
	if(left != null && right != null){
	    left.calcIndelLikeRecursively();
	    right.calcIndelLikeRecursively();
	}
	calcIndelLogLike();
    }

    public void calcIndelRecursivelyWithCheck(){
	if(left != null && right != null){
	    left.calcIndelRecursivelyWithCheck();
	    right.calcIndelRecursivelyWithCheck();
	}
	calcIndelLikeWithCheck();
    }

    /**
     * Function to calculate the indel logLikelihood of the subtree of `this' including
     *  the indel logLikelihood of the alignment between `this.left'&`this' and `this.right'&`this'.
     * Saves previous logLikelihood into `old' Vertex, so it shouldn't be called twice in a row.
     *  
     * Assumes it has been called previously on both `left' and `right'.
     *  
     * Result is stored in `this'.
     */
    public void calcIndelLogLike() {
	old.indelLogLike = indelLogLike;
	indelLogLike = 0.0;
	if(left != null && right != null) {
	    indelLogLike += left.calcIndelLogLikeUp();
	    indelLogLike += right.calcIndelLogLikeUp();
	}
    }

    public void calcIndelLikeWithCheck() {
	double newindelLogLike = 0.0;
	if(left != null && right != null) {
	    newindelLogLike += left.calcIndelLogUpWithCheck();
	    newindelLogLike += right.calcIndelLogUpWithCheck();
	}
	if(Math.abs(indelLogLike-newindelLogLike) > 1e-5) {
	    System.out.println("problem: fast indel: "+indelLogLike+" slow indel: "+newindelLogLike);
	}
    }

    /**
     * Function to calculate the indel log-likelihood of the subtree of `this' plus
     *  the indel log-likelihood of the alignment between `this' & `this.parent'
     *  
     * Assumes log-likelihood of subtree is already pre-calculated and stored in `this'
     * 
     * @return counted log-likelihood
     */
    public double calcIndelLogLikeUp(){
	final int START = owner.hmm2.getStart();
	final int END = owner.hmm2.getEnd();
	final int emitPatt2State[] = owner.hmm2.getEmitPatt2State();

	double indelLogLikeUp = indelLogLike;

	//System.out.println("--------------------------------------------------");
	//printPointers();

	if(parent != null) {
	    AlignColumn c = first, p = parent.first;
	    int prevk = START, k;

	    while(c != last || p != parent.last) {
		if(c.parent != p) {							// deletion (* -), pattern code 2
		    k = emitPatt2State[2];
		    p = p.next;
		} else if(c.orphan) {						// insertion (- *), pattern code 1
		    k = emitPatt2State[1];
		    c = c.next;
		} else {												// substitution (* *), pattern code 3
		    k = emitPatt2State[3];
		    p = p.next;
		    c = c.next;
		}
		indelLogLikeUp += hmm2TransMatrix[prevk][k];
		prevk = k;
	    }

	    indelLogLikeUp += hmm2TransMatrix[prevk][END];
	}

	return indelLogLikeUp;
    }

    public double calcIndelLogUpWithCheck(){
	final int START = owner.hmm2.getStart();
	final int END = owner.hmm2.getEnd();
	final int emitPatt2State[] = owner.hmm2.getEmitPatt2State();

	double indelLogLikeUp = indelLogLike;

	if(parent != null) {
	    AlignColumn c = first, p = parent.first;
	    int prevk = START, k;

	    while(c != last || p != parent.last) {
		if(c.parent != p) {							// deletion (* -), pattern code 2
		    k = emitPatt2State[2];
		    p = p.next;
		} else if(c.orphan) {						// insertion (- *), pattern code 1
		    k = emitPatt2State[1];
		    c = c.next;
		} else {												// substitution (* *), pattern code 3
		    k = emitPatt2State[3];
		    p = p.next;
		    c = c.next;
		}
		indelLogLikeUp += hmm2TransMatrix[prevk][k];
		prevk = k;
	    }

	    indelLogLikeUp += hmm2TransMatrix[prevk][END];
	}

	return indelLogLikeUp;
    }

    private double[][][] hmm3ProbMatrix() {
	double[] equDist = owner.substitutionModel.e;
	int hmm3Parent[] = owner.hmm3.getStateEmit()[0];
	int hmm3Left[] = owner.hmm3.getStateEmit()[1];
	int hmm3Right[] = owner.hmm3.getStateEmit()[2];
	int leftLen = left.winLength, rightLen = right.winLength;
	final int START = owner.hmm3.getStart();
	final int END = owner.hmm3.getEnd();

	double probMatrix[][][];																// DP matrix used for 3-seq HMM alignment
	probMatrix = new double[leftLen+1][rightLen+1][END];		// don't reserve space for end state

	double emissionProb, felsen[] = new double[equDist.length], tr;
	AlignColumn l = null, r = null;
	int i, j, k, previ, prevj, prevk;

	/* i: left prefix length, j: right prefix length, k: state 
	   l: left child's actual alignment column, r: that of right child */
	for(i = 0; i <= leftLen; i++) {
	    for(j = 0; j <= rightLen; j++) {
		probMatrix[i][j][START] = (i==0 && j==0) ? 0.0 : Utils.log0;		// update matrix for start state
		for(k = START+1; k < END; k++) {
		    previ = i-hmm3Left[k];
		    prevj = j-hmm3Right[k];
		    if(previ >= 0 && prevj >= 0) {
			if(hmm3Parent[k] != 0) {
			    // there's a parent character in alignment column, but still can be an (even double-) deletion
			    Utils.calcFelsen(felsen, hmm3Left[k]!=0 ? l.seq : null, left.charTransMatrix, hmm3Right[k]!=0 ? r.seq : null, right.charTransMatrix);
			    emissionProb = Utils.calcEmProb(felsen, equDist);
			} else {
			    // no parent, it's an insertion on either of (but never both) branches
			    emissionProb = Utils.calcEmProb(hmm3Left[k]!=0 ? l.seq : r.seq, equDist);
			}
			if(previ == 0 && prevj == 0)
			    tr = hmm3RedTransMatrix[START][k];
			else {
			    for(tr = Utils.log0, prevk = START+1; prevk < END; prevk++)
				tr = Utils.logAdd(tr, probMatrix[previ][prevj][prevk]+hmm3RedTransMatrix[prevk][k]);
			}
			probMatrix[i][j][k] = Math.log(emissionProb)+tr;
		    } else
			probMatrix[i][j][k] = Utils.log0;
		}
		r = (j > 0) ? r.next : right.winFirst;
	    }
	    l = (i > 0) ? l.next : left.winFirst;
	}

	return probMatrix;
    }

    /**
     * Computes backproposal of alignment between this & this.left & this.right, window sizes matter.
     * 
     * @return log of backproposal probability
     */
    public double hmm3BackProp() {
	int emitPatt2State[] = owner.hmm3.getEmitPatt2State();
	final int START = owner.hmm3.getStart();
	final int END = owner.hmm3.getEnd();
	final int SILENT = owner.hmm3.getSilent();

	AlignColumn l, r, p;
	double retVal = 0.0;
	int k, previ, prevj, prevk;
	int pattCode;									// alignment column pattern's binary code

	double probMatrix[][][] = hmm3ProbMatrix(); 

	/* backproposal calculation */

	previ = prevj = 0;						// previous prefix lengths (0 at the beginning)
	prevk = START;								// previous state (start state at the beginning)
	l = left.winFirst;						// starting alignment columns (window starts)
	r = right.winFirst;
	p = winFirst;
	int silentNum = 0;						// number of transitions through silent state since last non-silent state

	while(prevk != END) {
	    if(l == left.winLast && r == right.winLast && p == winLast)		// go to end state (virtual pattern code: 8)
		pattCode = 8;
	    else if(l.parent == p && l.orphan)					// left insertion (- * -), emission pattern binary code: 2
		pattCode = 2;
	    else if(r.parent == p && r.orphan)					// right insertion (- - *), emission pattern binary code: 1
		pattCode = 1;
	    else if(l.parent != p && r.parent != p) {		// double deletion (* - -), silent state, emission pattern binary code: 4
		silentNum++;
		p = p.next;
		continue;
	    } else {
		pattCode = 4;							// there is a parent in all the remaining cases (* ? ?)
		if(l.parent == p)
		    pattCode += 2;					// could be left/right deletion (* - *)/(* * -) with codes 5/6 or
		if(r.parent == p)
		    pattCode += 1;					// "full" alignment column (* * *), binary code 7 
	    }

	    k = emitPatt2State[pattCode];			// real state number for column

	    double bp = Utils.log0;
	    for(int bpPrevk = START; bpPrevk < END; bpPrevk++)
		bp = Utils.logAdd(bp, probMatrix[previ][prevj][bpPrevk]+hmm3RedTransMatrix[bpPrevk][k]);
	    bp = probMatrix[previ][prevj][prevk]-bp;
	    if(silentNum == 0)			// non-reducated transition, skipping silent state
		bp += hmm3TransMatrix[prevk][k];
	    else										// non-reducated transitions, passing through silent state at least once
		bp += hmm3TransMatrix[prevk][SILENT]+hmm3TransMatrix[SILENT][k]+(silentNum-1)*hmm3TransMatrix[SILENT][SILENT];
	    if(bp > 1e-5) {
		System.out.println("Pozitiv!");
	    }

	    retVal += bp;

	    silentNum = 0;
	    prevk = k;
	    if((pattCode & 4) != 0)				// make a parent's step
		p = p.next;
	    if((pattCode & 2) != 0) {			// make a left child's step
		l = l.next;
		previ++;
	    }
	    if((pattCode & 1) != 0) {			// make a right child's step
		r = r.next;
		prevj++;
	    }
	}

	return retVal;
    }

    private void saveWin() {
	old.winFirst = winFirst;
	old.winLast = winLast.prev;				// temporary reference to last (real) window element (but could be null)
	old.winLength = winLength;
	old.first = first;
	old.length = length;
	old.orphanLogLike = orphanLogLike;
	old.indelLogLike = indelLogLike;
    }

    /**
     * Toggles parent alignment pointers of `this' between parent's old and new sequence (use `toNew' to select).
     * 
     * When called, parent's AlignColumn pointers must always point to the new sequence, regardless of `toNew'.
     */
    public void toggleUp(boolean toNew) {
	AlignColumn dp = toNew ? parent.winFirst : parent.old.winFirst;		// "destination" parent
	AlignColumn c = first;
	boolean inWin = false;

	AlignColumn p = parent.first;
	while(p != parent.winLast) {
	    if(p == parent.winFirst) {
		if(toNew)
		    p = parent.old.winFirst;
		inWin = true;
	    }
	    if(c.parent != p) {
		if(inWin)
		    dp = dp.next;
		p = p.next;
	    } else {
		if(inWin)
		    c.parent = dp;
		c = c.next;
	    }
	}
    }

    /**
     * Samples a new alignment between `this' &amp; `this.left' &amp; `this.right', taking window sizes
     * into account. Creates new ancestor sequence, updates all Vertex-stored suppl. data, saving old
     * data for restoration into oldVertex.
     * 
     * @return log of 1/proposal
     */
    public double hmm3Align() {
	int hmm3Parent[] = owner.hmm3.getStateEmit()[0];
	int hmm3Left[] = owner.hmm3.getStateEmit()[1];
	int hmm3Right[] = owner.hmm3.getStateEmit()[2];
	int leftLen = left.winLength, rightLen = right.winLength;
	final int START = owner.hmm3.getStart();
	final int END = owner.hmm3.getEnd();
	final int SILENT = owner.hmm3.getSilent();

	int k, previ, prevj, prevk;
	double probMatrix[][][] = hmm3ProbMatrix();
	MuDouble retVal = new MuDouble(0.0);
	double prJump[] = new double[END];			// no need to have an element for end state

	/* stochastic traceback */

	saveWin();
	winLength = 0;
	AlignColumn wfp = winFirst.prev;				// must save this in case winFirst == winLast

	AlignColumn ol = left.winLast, or = right.winLast;
	boolean saveLeft = false, saveRight = false;
	if(left.left == null || left.right == null || !left.left.selected || !left.right.selected) {
	    left.saveWin();
	    saveLeft = true;
	}
	if(right.left == null || right.right == null || !right.left.selected || !right.right.selected) {
	    right.saveWin();
	    saveRight = true;
	}

	previ = leftLen;
	prevj = rightLen;
	AlignColumn l = left.winLast, r = right.winLast;
	AlignColumn p = winLast;

	if(p == null){
	    throw new Error("Starting p is null!!!");
	}
		
	for(k = END; k != START; k = prevk) {
	    for(prevk = START; prevk < END; prevk++)
		prJump[prevk] = probMatrix[previ][prevj][prevk]+hmm3RedTransMatrix[prevk][k];
	    prevk = Utils.logWeightedChoose(prJump, retVal);
	    //	System.out.println("prevk: "+prevk);
	    //if(prevk == START){
	    //  System.out.println("prevk is START("+START+"), left.edgelength: "+left.edgeLength+
	    //		       " right.edgeLength "+right.edgeLength);
	    //  for(int i = 0; i < prJump.length; i++){
	    //	System.out.println(prJump[i]);
	    //  }
	    //}

	    if(Utils.chooseOne(Math.exp(hmm3TransMatrix[prevk][k]-hmm3RedTransMatrix[prevk][k]), retVal) == 0) {
		do {
		    p = new AlignColumn(p, true);
		    winLength++;
		} while(Utils.chooseOne(Math.exp(hmm3TransMatrix[SILENT][SILENT]), retVal) == 1);
	    }
	    if(hmm3Parent[prevk] != 0) {
		p = new AlignColumn(p, true);
		winLength++;
	    }
	    if(hmm3Left[prevk] != 0) {
		if(saveLeft) {
		    ol = ol.prev;
		    l = new AlignColumn(l, false);
		    l.saveBoth(ol);
		} else {
		    l = l.prev;
		}
		l.parent = p;
		if(l.parent == null){
		    throw new Error("l.parent is null!!!");
		}
		l.orphan = hmm3Parent[prevk] == 0;
		if(hmm3Parent[prevk] != 0)
		    p.left = l;
		previ--;
	    }
	    if(hmm3Right[prevk] != 0) {
		if(saveRight) {
		    or = or.prev;
		    r = new AlignColumn(r, false);
		    r.saveBoth(or);
		} else {
		    r = r.prev;
		}
		r.parent = p;
		if(r.parent == null){
		    throw new Error("r.parent is null!!!");
		}
		r.orphan = hmm3Parent[prevk] == 0;
		if(hmm3Parent[prevk] != 0)
		    p.right = r;
		prevj--;
	    }
	}
	p.setWinFirst(wfp);
	length += winLength-old.winLength;

	//		System.out.println("saveLeft: "+saveLeft+" saveRight: "+saveRight+" length: "+length);

	if(saveLeft) {
	    l.setWinFirst(left.winFirst.prev);
	    if(left.left != null && left.right != null) {
		left.left.toggleUp(true);
		left.right.toggleUp(true);
	    }
	}
	if(saveRight) {
	    r.setWinFirst(right.winFirst.prev);
	    if(right.left != null && right.right != null) {
		right.left.toggleUp(true);
		right.right.toggleUp(true);
	    }
	}

	//	left.printPointers();
	//right.printPointers();

	left.calcOrphan();
	right.calcOrphan();
	calcFelsen();
	calcIndelLogLike();
	//		System.out.println("printing the alignments at the root of this subtree: "+print());
	//		System.out.println("pointers");
	//	String[] s = left.printedAlignment();
	//System.out.println(s[0]+"\n"+s[1]+"\n");
	//s = right.printedAlignment();
	//System.out.println(s[0]+"\n"+s[1]+"\n");

	return retVal.value;
    }

    private double[][][] hmm2ProbMatrix() {
	double[] equDist = owner.substitutionModel.e;
	int hmm2Parent[] = owner.hmm2.getStateEmit()[0];
	int hmm2Child[] = owner.hmm2.getStateEmit()[1];
	int parentLen = parent.winLength, childLen = winLength;
	final int START = owner.hmm2.getStart();
	final int END = owner.hmm2.getEnd();
	Vertex brother = brother();

	double probMatrix[][][];																	// DP matrix used for 2-seq HMM alignment
	probMatrix = new double[parentLen+1][childLen+1][END];		// don't reserve space for end state

	double emissionProb, felsen[] = new double[equDist.length], tr;
	AlignColumn c = null;				// child
	AlignColumn p = null;				// parent
	AlignColumn b;							// brother
	int i, j, k, previ, prevj, prevk;

	/* i: parent prefix length, j: child prefix length, k: state  */ 
	for(i = 0; i <= parentLen; i++) {
	    for(j = 0; j <= childLen; j++) {
		probMatrix[i][j][START] = (i==0 && j==0) ? 0.0 : Utils.log0;		// update matrix for start state
		for(k = START+1; k < END; k++) {
		    previ = i-hmm2Parent[k];
		    prevj = j-hmm2Child[k];
		    if(previ >= 0 && prevj >= 0) {
			if(hmm2Parent[k] != 0) {				// parent present: substitution (* *) or deletion (* -)
			    b = (this == parent.left) ? p.right : p.left;
			    Utils.calcFelsen(felsen, hmm2Child[k]!=0 ? c.seq : null, charTransMatrix, b!=null ? b.seq : null, brother.charTransMatrix);
			    emissionProb = Utils.calcEmProb(felsen, equDist);
			} else {					// insertion (- *)
			    emissionProb = Utils.calcEmProb(c.seq, equDist);
			}
			if(previ == 0 && prevj == 0)
			    tr = hmm2TransMatrix[START][k];
			else {
			    for(tr = Utils.log0, prevk = START+1; prevk < END; prevk++)
				tr = Utils.logAdd(tr, probMatrix[previ][prevj][prevk]+hmm2TransMatrix[prevk][k]);
			}
			probMatrix[i][j][k] = Math.log(emissionProb)+tr;
		    } else
			probMatrix[i][j][k] = Utils.log0;
		}
		c = (j > 0) ? c.next : winFirst;
	    }
	    p = (i > 0) ? p.next : parent.winFirst;
	}

	return probMatrix;
    }

    /**
     * Computes backproposal of alignment between `this' & `this.parent', window sizes matter.
     * 
     * @return log of backproposal probability
     */
    public double hmm2BackProp() {
	int emitPatt2State[] = owner.hmm2.getEmitPatt2State();
	final int START = owner.hmm2.getStart();
	final int END = owner.hmm2.getEnd();

	AlignColumn c, p;
	double retVal = 0.0;
	int k, previ, prevj, prevk;
	int pattCode;									// alignment column pattern's binary code

	double probMatrix[][][] = hmm2ProbMatrix(); 

	/* backproposal calculation */

	previ = prevj = 0;						// previous prefix lengths (0 at the beginning)
	prevk = START;								// previous state (start state at the beginning)
	c = winFirst;									// starting alignment columns (window starts)
	p = parent.winFirst;

	while(prevk != END) {
	    if(c == winLast && p == parent.winLast)			// go to end state (virtual pattern code 4)
		pattCode = 4;
	    else if(c.parent != p) 											// deletion (* -), pattern code 2
		pattCode = 2;
	    else if(c.orphan)														// insertion (- *), pattern code 1
		pattCode = 1;
	    else																				// substitution (* *), pattern code 3
		pattCode = 3;

	    k = emitPatt2State[pattCode];								// real state number for column

	    double bp = Utils.log0;
	    for(int bpPrevk = START; bpPrevk < END; bpPrevk++)
		bp = Utils.logAdd(bp, probMatrix[previ][prevj][bpPrevk]+hmm2TransMatrix[bpPrevk][k]);
	    bp = probMatrix[previ][prevj][prevk]+hmm2TransMatrix[prevk][k]-bp;

	    retVal += bp;

	    if((pattCode & 2) != 0) {			// make a parent's step
		p = p.next;
		previ++;
	    }
	    if((pattCode & 1) != 0) {			// make a child's step
		c = c.next;
		prevj++;
	    }
	    prevk = k;
	}

	return retVal;
    }

    /**
     * Samples a new alignment between `this' & `this.parent', taking window sizes into account.
     * Updates all Vertex-stored suppl. data, saving old data for restoration into oldVertex.
     * 
     * @return log of 1/proposal
     */
    public double hmm2Align() {
	int hmm2Parent[] = owner.hmm2.getStateEmit()[0];
	int hmm2Child[] = owner.hmm2.getStateEmit()[1];
	final int START = owner.hmm2.getStart();
	final int END = owner.hmm2.getEnd();
	int parentLen = parent.winLength, childLen = winLength;
	boolean isLeft = parent.left == this;

	int k, previ, prevj, prevk;
	double probMatrix[][][] = hmm2ProbMatrix();
	MuDouble retVal = new MuDouble(0.0);
	double prJump[] = new double[END];						// no need to have an element for end state

	/* stochastic traceback */

	parent.saveWin();
	parent.winLength = 0;

	AlignColumn oc = winLast;											// original child
	AlignColumn op = parent.winLast;							// original parent
	boolean saveChild = false;
	if(left == null || right == null || !left.selected || !right.selected) {
	    saveWin();
	    saveChild = true;
	}

	previ = parentLen;
	prevj = childLen;
	AlignColumn c = winLast;											// child
	AlignColumn p = parent.winLast;								// parent

	for(k = END; k != START; k = prevk) {
	    for(prevk = START; prevk < END; prevk++)
		prJump[prevk] = probMatrix[previ][prevj][prevk]+hmm2TransMatrix[prevk][k];
	    prevk = Utils.logWeightedChoose(prJump, retVal);

	    if(hmm2Parent[prevk] != 0) {
		op = op.prev;
		p = new AlignColumn(p, true);
		if(isLeft)
		    p.saveRight(op);
		else
		    p.saveLeft(op);
		p.saveParent(op);
		previ--;
		parent.winLength++;
	    }
	    if(hmm2Child[prevk] != 0) {
		if(saveChild) {
		    oc = oc.prev;
		    c = new AlignColumn(c, false);
		    c.saveBoth(oc);
		} else {
		    c = c.prev;
		}
		c.parent = p;
		c.orphan = hmm2Parent[prevk] == 0;
		if(hmm2Parent[prevk] != 0) {
		    if(isLeft)
			p.left = c;
		    else
			p.right = c;
		}
		prevj--;
	    }
	}

	p.setWinFirst(parent.winFirst.prev);
	if(isLeft)
	    parent.right.toggleUp(true);
	else
	    parent.left.toggleUp(true);
	assert (parent.winLength == parent.old.winLength) : "HMM2 alignment error";

	if(saveChild) {
	    c.setWinFirst(winFirst.prev);
	    if(left != null && right != null) {
		left.toggleUp(true);
		right.toggleUp(true);
	    }
	}

	for(c = winFirst.prev; c != null && c.parent == parent.old.winFirst; c = c.prev)
	    c.parent = parent.winFirst;

	calcOrphan();
	parent.calcFelsen();
	parent.calcOrphan();
	parent.calcIndelLogLike();

	return retVal.value;
    }

    int countLeaves() {
	return leafCount = (left == null && right == null) ? 1 : left.countLeaves()+right.countLeaves();
    }

    /**
     * Selects a subtree
     */
    void selectSubtree(double[] weights, int level){
	selected = true;
	// continue below with prescribed probability
	if(left != null && right != null) {
	    if(Utils.generator.nextDouble() < weights[level]){
		left.selectSubtree(weights,level+1);
		right.selectSubtree(weights,level+1);
	    } else {
		left.selected = false;
		right.selected = false;
	    }
	}
    }

    /**
     * Marks `this' as the last selected Vertex of its subtree.
     */
    void lastSelected() {
	selected = true;
	if(left != null && right != null) {
	    left.selected = false;
	    right.selected = false;
	}
    }

    /**
     * This function cuts out a window and realigns in the selected subtree.
     */
    double selectAndResampleAlignment(){

	// this code below checks pointer integrity...
	//    for(int i = 0; i < owner.vertex.length - 1; i++){
	//	owner.vertex[i].calcIndelLogLikeUp();//
	//}
	// select the beginning and end of the alignment

	// select the beginning and end of the window
	MuDouble p = new MuDouble(1.0);
	winLength = Utils.linearizerWeight(length,p);
	int b = Utils.generator.nextInt(length - winLength);
	AlignColumn actualAC = first;
	for(int i = 0; i < b; i++){
	    actualAC = actualAC.next;
	}
	winFirst = actualAC;
	for(int i = 0; i < winLength; i++){
	    actualAC = actualAC.next;
	}
	winLast = actualAC;

	double bpp = -Math.log(p.value * (length - winLength));

	//	System.out.println("\nbpp after window select: "+bpp);

	// select window down
	if(left != null && right != null) {
	    left.selectWindow();
	    right.selectWindow();
	}

	selectWindowUp();

	// compute alignment backproposal
	bpp += doRecBackprop();
	if(parent != null)
	    bpp += hmm2BackProp();

	//System.out.println("bpp after backproposal: "+bpp);

	// align the sequences
	double bppProp = doRecAlign();
	if(parent != null){
	    bppProp += hmm2Align();
	    parent.calcAllUp();
	} else {
	    calcOrphan();
	}

	bpp += bppProp;
	//System.out.println("bpp after proposal: "+bpp);
	
	// check proposal - backproposal consistency
	//	double bppBack = doRecBackprop();
	//if(parent != null)
	//  bppBack += hmm2BackProp();
	//if(Math.abs(bppProp+bppBack) > 1e-5) {
	//  System.out.println("Proposal - backproposal inconsistent! Prop: "+bppProp+" Back: "+bppBack);
	//}

	// backproposal probability for cutting out the window
	bpp += Math.log(Utils.linearizerWeightProb(length,winLength) * (length - winLength));

	// 	System.out.print(" Prop: "+bppProp+" it's doublecheck: "+bppBack+" bpp: "+bpp+" ");

	return bpp;
    }


    void selectWindowUp(){
	if(parent != null){
	    if(winFirst.prev == null){
		parent.winFirst = parent.first;
	    }
	    else{
		parent.winFirst = (winFirst.prev.orphan ? winFirst.prev.parent : winFirst.prev.parent.next);
	    }
	    parent.winLast = winLast.parent;

	    parent.winLength = 0;
	    for(AlignColumn actualAC = parent.winFirst; actualAC != parent.winLast; actualAC = actualAC.next)
		parent.winLength++;
	}
    }

    double doRecAlign(){
	if(left != null && right != null && left.selected && right.selected){
	    double ret = left.doRecAlign() + right.doRecAlign();
	    ret += hmm3Align();
	    return ret;
	}
	return 0.0;
    }

    /**
     * Computes recursively the log of the backproposal probability of the selected subtree.
     */
    double doRecBackprop() {
	if(left != null && right != null && left.selected && right.selected) {
	    double ret = left.doRecBackprop() + right.doRecBackprop();
	    ret += hmm3BackProp();
	    return ret;
	}
	return 0.0;
    }

    /**
     * Restores all the changes an alignment resampling on the currently selected subtree has produced.
     * Must be called on selected subtree root.
     */
    void alignRestore() {
	doRecRestore();
	if(parent != null) {
	    if(parent.left == this)
		parent.right.toggleUp(false);
	    else
		parent.left.toggleUp(false);
	    for(AlignColumn c = winFirst.prev; c != null && c.parent == parent.winFirst; c = c.prev)
		c.parent = parent.old.winFirst;
	    parent.doRestore();
	    if(parent.parent != null) {
		boolean isLeft = parent.parent.left == parent;
		for(AlignColumn p = parent.winFirst; p != parent.winLast; p = p.next) {
		    if(!p.orphan) {
			if(isLeft)
			    p.parent.left = p;
			else
			    p.parent.right = p;
		    }
		}
	    }
	    parent.calcAllUp();
	}
    }

    /**
     * Restores old sequences in subtree of `this' recursively and up-alignments in non-selected nodes.
     * 
     * Assumes `this' is selected.
     */
    void doRecRestore() {
	if(left != null && right != null) {
	    if(left.selected && right.selected) {
		left.doRecRestore();
		right.doRecRestore();
	    } else {
		left.toggleUp(false);
		right.toggleUp(false);
	    }
	}
	doRestore();
    }

    /**
     * Restores old sequence into `this', pointed to by `old.winFirst' & `old.winLast'.
     * Also restores orphan and indel likelihoods. 
     */
    void doRestore() {
	winFirst = old.winFirst;
	winLength = old.winLength;
	length = old.length;
	winLast.prev = old.winLast;
	if(winFirst.prev != null)
	    winFirst.prev.next = winFirst;
	else
	    first = winFirst;
	orphanLogLike = old.orphanLogLike;
	indelLogLike = old.indelLogLike;
    }

    /**
     * This function recursively selects the boundaries of the sequence that is to be resampled.
     */
    void selectWindow(){
	if(!selected){
	    return;
	}
	AlignColumn p = parent.first;
	AlignColumn c = first;
	while(p != parent.winFirst){
	    if(c.parent != p){
		p = p.next;
	    }
	    else{
		c = c.next;
	    }
	}
	winFirst = c;
	winLength = 0;
	//end of the window
	while(p != parent.winLast || (c.parent == p && c.orphan)){
	    //if(p == parent.winLast){
	    //		found = true;
	    //	}
	    if(c.parent != p){
		p = p.next;
	    }
	    else{
		c = c.next;
		winLength++;
	    }
	}
	winLast = c;

	if(left != null && right != null) {
	    left.selectWindow();
	    right.selectWindow();
	}
    }

    /**
     * Swaps `this' with its uncle, hmm3Align'ing parent and grandparent, the latter is hmm2Align'ed as well.
     * 
     * Assumes `this' has a non-null grandparent.
     * 
     * @return log-quotient of backproposal and proposal
     */
    double swapWithUncle() {
	Vertex uncle = parent.brother(), grandpa = parent.parent;
	double ret = 0.0;

	fullWin();
	brother().fullWin();
	uncle.fullWin();
	parent.fullWin();
	grandpa.fullWin();
	if(grandpa.parent != null)
	    grandpa.parent.fullWin();

	lastSelected();
	brother().lastSelected();
	uncle.lastSelected();
	parent.selected = true;
	grandpa.selected = true;

	ret += parent.hmm3BackProp();
	ret += grandpa.hmm3BackProp();
	if(grandpa.parent != null)
	    ret += grandpa.hmm2BackProp();

	parentNewChild(uncle);					// order is impotant!
	uncle.parentNewChild(this);
	uncle.parent = parent;
	parent = grandpa;

	ret += uncle.parent.hmm3Align();
	ret += grandpa.hmm3Align();
	if(grandpa.parent != null) {
	    ret += grandpa.hmm2Align();
	    grandpa.parent.calcAllUp();
	} else {
	    grandpa.calcOrphan();
	}

	return ret;
    }

    /**
     * Restores the exact state just before the call of `swapWithUncle'. Must be called on ex-uncle.
     * 
     * Assumes `this' has a non-null grandparent.
     */
    public void swapBackUncle() {
	Vertex uncle = parent.brother(), grandpa = parent.parent;

	parentNewChild(uncle);					// order is impotant!
	uncle.parentNewChild(this);
	uncle.parent = parent;
	parent = grandpa;

	grandpa.alignRestore();
    }

    /**
     * Calculates Felsenstein and indel likelihoods up to root, starting from `parent'
     */
    void calcAllUp() {
	for(Vertex v = parent; v != null; v = v.parent) {
	    v.calcFelsen();
	    v.calcOrphan();
	    v.calcIndelLogLike();
	}
    }

    void parentNewChild(Vertex child) {
	if(parent.left == this)
	    parent.left = child;
	else
	    parent.right = child;
    }

    String[] printedAlignment(){
	//	try{
	//	printPointers();
	if(parent == null){
	    String[] s = new String[2];
	    AlignColumn a = first;
	    s[0] = "";
	    s[1] = "";
	    while(a != last){
		s[0] += "-";
		s[1] += a.mostLikely();
		a = a.next;
	    }
	    return s;
	}
	//	System.out.println("The parent !=null!!!");
	String[] s = new String[2];
	s[0] = "";
	s[1] = "";
	AlignColumn p = parent.first;
	AlignColumn c = first;
	while(p != parent.last || c != last){
	    // System.out.println(".");
	    if(c.parent != p){
		if(c.prev == null || (c.prev.parent != p || c.prev.orphan)){
		    //	s[0] += "*";
		    s[0] += p.mostLikely();
		    s[1] += "-";
		}
		p = p.next;
		//	System.out.println("We increased p");
	    }
	    else{
		if(c.orphan){
		    s[0] += "-";
		}
		else{
		    //	    s[0] += "*";
		    //	double max = 0.0;
		    //	char character = '*';
		    //	for(int i = 0; i < p.seq.length; i++){
		    //		if(p.seq[i] > max){
		    //			character =  owner.substitutionModel.alphabet[i];
		    //			max = p.seq[i];
		    //			//			s[1] += owner.substitutionModel.alphabet[i];
		    //			//found = true;
		    //		}
		    //	}
		    s[0] += p.mostLikely();
		}
		//	boolean found = false;
		//double max = 0.0;
		//char character = '*';
		//for(int i = 0; !found && i < c.seq.length; i++){
		//	// if(c.seq[i] > 0.9999){
		//	if(c.seq[i] > max){
		//		character =  owner.substitutionModel.alphabet[i];
		//		max = c.seq[i];
		//		//			s[1] += owner.substitutionModel.alphabet[i];
		//		//found = true;
		//	}
		//}
		//if(!found){
		//  s[1] += "*";
		//	}
		s[1] += c.mostLikely();
		c = c.next;
		//	System.out.println("We increased c");
	    }	
	}    

	//System.out.println("Alignment here: "+print()+"\n"+s[0]+"\n"+s[1]);

	return s;
	//	}
	/*	
		catch(NullPointerException e){
		System.out.println(print());
		AlignColumn c = first;
		AlignColumn p = parent.first;
		while(p != null){
		System.out.print(p+" ");
		p = p.next;
		}
		System.out.println();
		while(c != null){
		System.out.print(c.parent+" ");
		c = c.next;
		}
		System.out.println();
		throw new Error("Couldn't find the parent of one of the nodes!");

		}
	*/
	//	return new String[] {" "," "};
    }

    //////////////////////////////////////////////////
    String[] printedMultipleAlignment(){
	if(left == null && right == null){
	    String n = new String(name);
	    while(n.length() < 30){
		n += " ";
	    }
	    if(n.length() > 30){
		n = (String)n.subSequence(0,30);
	    }
	    String s = "";
	    String s1 = printedAlignment()[1];
	    for(int i = 0; i < s1.length(); i++){
		if(s1.charAt(i) != '-'){
		    s += s1.charAt(i);
		}
	    }
	    return new String[] {n+"\t"+s};
	}
	String[] d1 = left.printedMultipleAlignment();
	String[] d2 = right.printedMultipleAlignment();

	String[] e1 = left.printedAlignment();
	String[] e2 = right.printedAlignment();

	//		System.out.println("We are in subtree: "+print());
	//		System.out.println("d1:");
	//		for(int i = 0; i < d1.length; i++){
	//		System.out.println(d1[i]);
	//		}
	//		System.out.println("d2:");
	//		for(int i = 0; i < d2.length; i++){
	//		System.out.println(d2[i]);
	//		}
	//		System.out.println("e1:");
	//		for(int i = 0; i < e1.length; i++){
	//		System.out.println(e1[i]);
	//		}
	//		System.out.println("e2:");
	//		for(int i = 0; i < e2.length; i++){
	//		System.out.println(e2[i]);
	//		}
	//		System.out.println("pointers:");
	//		left.printPointers();
	//		right.printPointers();

	//		System.out.println("Starting the calculation...");

	String[] s = new String[d1.length + d2.length + 1];
	s[0] = "                              \t";
	for(int i = 0; i < d1.length; i++){
	    s[i + 1] = (String)d1[i].subSequence(0,31);
	}
	for(int i = d1.length + 1; i < s.length; i++){
	    s[i] = (String)d2[i - d1.length - 1].subSequence(0,31);
	}
	int x = 0;
	int x1 = 31;
	int y = 0;
	int y1 = 31;
	//	System.out.println("before the while cycle...");
	while(x < e1[0].length() || y < e2[0].length()){
	    while(x < e1[0].length() && e1[0].charAt(x) == '-'){
		while(d1[0].charAt(x1) == '-'){
		    s[0] += "-";
		    for(int i = 0; i < d1.length; i++){
			s[i+1] += d1[i].charAt(x1);
		    }
		    for(int i = d1.length + 1; i < s.length; i++){
			s[i] += "-";
		    }
		    x1++;
		}
		s[0] += "-";
		for(int i = 0; i < d1.length; i++){
		    s[i+1] += d1[i].charAt(x1);
		}
		for(int i = d1.length + 1; i < s.length; i++){
		    s[i] += "-";
		}
		x++;
		x1++;
	    }
	    while(y < e2[0].length() && e2[0].charAt(y) == '-'){
		while(d2[0].charAt(y1) == '-'){
		    s[0] += "-";
		    for(int i = 1; i < d1.length + 1; i++){
			s[i] += "-";
		    }
		    for(int i = d1.length + 1; i < s.length; i++){
			s[i] += d2[i-d1.length-1].charAt(y1);
		    }
		    y1++;
		}
		s[0] += "-";
		for(int i = 1; i < d1.length + 1; i++){
		    s[i] += "-";
		}
		for(int i = d1.length + 1; i < s.length; i++){
		    s[i] += d2[i-d1.length-1].charAt(y1);
		}
		y++;
		y1++;
	    }
	    if(x < e1[0].length() && y < e2[0].length()){
		while(x1 < d1[0].length() && d1[0].charAt(x1) == '-'){
		    s[0] += "-";
		    for(int i = 0; i < d1.length; i++){
			s[i+1] += d1[i].charAt(x1);
		    }
		    for(int i = d1.length + 1; i < s.length; i++){
			s[i] += "-";
		    }
		    x1++;
		}
		while(y1 < d2[0].length() && d2[0].charAt(y1) == '-'){
		    s[0] += "-";
		    for(int i = 1; i < d1.length + 1; i++){
			s[i] += "-";
		    }
		    for(int i = d1.length + 1; i < s.length; i++){
			s[i] += d2[i-d1.length-1].charAt(y1);
		    }
		    y1++;
		}
		//	s[0] += "*";
		s[0] += e1[0].charAt(x);
		for(int i = 0; i < d1.length; i++){
		    s[i+1] += (e1[1].charAt(x) != '-' ? d1[i].charAt(x1) : "-");
		}
		x1 += (e1[1].charAt(x) != '-' ? 1 : 0);
		x++;
		for(int i = d1.length + 1; i < s.length; i++){
		    s[i] += (e2[1].charAt(y) != '-' ? d2[i-d1.length-1].charAt(y1) : "-");
		}
		y1 += (e2[1].charAt(y) != '-' ? 1 : 0);
		y++;
	    }
	}
	for(x1 = x1+0; x1 < d1[0].length(); x1++){
	    s[0] += "-";
	    for(int i = 0; i < d1.length; i++){
		s[i+1] += d1[i].charAt(x1);
	    }
	    for(int i = d1.length+1; i < s.length; i++){
		s[i] += "-";
	    }
	}
	for(y1 = y1+0; y1 < d2[0].length(); y1++){
	    s[0] += "-";
	    for(int i = 0; i < d1.length; i++){
		s[i+1] += "-";
	    }
	    for(int i = d1.length+1; i < s.length; i++){
		s[i] += d2[i - d1.length - 1].charAt(y1);
	    }
	}

	//		System.out.println("End of while cycle");


	//		System.out.println("The alignment contains "+s.length+" column");
	//		for(int i = 0; i < s.length; i++){
	//		System.out.println(s[i]);
	//		}
	//		System.out.println();

	return s;
    }

    void printPointers(){
	AlignColumn c = first;
	AlignColumn p = parent.first;
	while(p != null){
	    System.out.print(p+" ");
	    p = p.next;
	}
	System.out.println();
	while(c != null){
	    System.out.print(c.parent+" ");
	    c = c.next;
	}
	System.out.println("\n");

	c = first;
	p = parent.first;
	while(p.next != null){
	    System.out.print(p.mostLikely()+"");
	    p = p.next;
	}
	System.out.println();
	while(c != null){
	    if(c.parent.next != null){
		System.out.print(c.parent.mostLikely()+"");
	    }
	    c = c.next;
	}
	System.out.println();
	c = first;
	while(c != null){
	    if(c.parent.next != null){
		System.out.print((c.orphan ? "y" : "n"));
	    }
	    c = c.next;
	}
	System.out.println("\n");


    }

    void printToScreenAlignment(){
	String[] s = printedAlignment();
	System.out.println(s[0]+"\n"+s[1]);
    }


    public static void main(String[] args) throws IOException{
	Tree tree = new Tree(new String[] {"qqqqqqqqqqqqkkkwwwwwlidwwwwwkkk", 
					   "kkkwwwwwlidwwwwwkkk", 
					   "qqqqqqqqqqqqkkkwwwwwlidwwwwwkkk", 
					   "kkkwwwwwlidwwwwwkkkeqeq",
					   "kkkwwwwwlidwwwwwkkkddkldkl",
					   "kkkwwwwwlidwwwwwkkkeqiqii",
					   "kkkwwwwwlidwwwwwkkkddkidkil",
					   "kkkwwwwwlidwwwwwkkkeqiq",
					   "kkkwwwwwlidwwwwwkkkddkldkll",
					   "kkkwwwwwlidwwwwwkkkddkldkil"},
	    new String[] {"A", "B", "C", "D", "E", "F", "G", "H", "I", "J"},
	    new NonParametric("./Data/ratemdia.dat", "./Data/equdistr.dat", "./Data/alphabet.dat"),
	    new Blosum62());
	System.out.println(tree.printedTree());
	tree.root.calcFelsRecursively();
	System.out.println(tree.root.orphanLogLike);

	String[] s = tree.printedAlignment();
	for(int i = 0; i < s.length; i++){
	    System.out.println(s[i]);
	}

	/////////////////////////////////
	double[] weights = new double[tree.vertex.length];
	tree.countLeaves(); // calculates recursively how many leaves we have below this node
	for(int j = 0; j < 100; j++){
	    for(int i = 0; i < weights.length; i++){
		weights[i] = Math.pow(tree.vertex[i].leafCount,Mcmc.LEAFCOUNT_POWER);
	    }
	    int k = Utils.weightedChoose(weights, null);
	    tree.vertex[k].selectSubtree(Mcmc.SELTRLEVPROB, 0);
	    System.out.println("Selected vertices: ");
	    for(int i = 0; i < tree.vertex.length; i++){
		if(tree.vertex[i].selected){
		    System.out.print(i+" ");
		    tree.vertex[i].selected = false;
		}
	    }
	    System.out.println("\n");

	}

    }


}
