# Supplementary material for: How reliably can we predict the reliability of protein structure predictions?
Source: BMC Bioinformatics. 2008 Mar 3;9:137. doi: 10.1186/1471-2105-9-137 (PMC2324098; doi:10.1186/1471-2105-9-137)
Supplement: Additional file 1 — Structure Projector package. Java source code and public licence in a tar.gz archive [file 1471-2105-9-137-S1.gz › Data/aadist.dat]

0.
2.92	0.
1.78	2.04	0.
2.37	2.34	0.65	0.
1.39	3.06	2.83	3.48	0.
1.92	1.13	0.99	1.47	2.48	0.
2.46	1.45	0.85	0.90	3.26	0.84	0.
0.91	3.58	1.96	2.37	2.22	2.48	2.78	0.
2.17	0.82	1.29	1.72	2.56	0.32	0.96	2.78	0.
2.69	2.49	3.37	3.98	1.63	2.57	3.39	3.60	2.45	0.
2.76	2.62	3.49	4.10	1.65	2.70	3.53	3.67	2.59	0.14	0.
2.96	0.40	1.84	2.05	3.27	1.06	1.14	3.54	0.79	2.84	2.98	0.
2.42	2.29	3.08	3.69	1.46	2.30	3.13	3.34	2.19	0.29	0.41	2.63	0.
3.23	2.47	3.70	4.27	2.24	2.81	3.59	4.14	2.63	0.61	0.63	2.85	0.82	0.
0.06	2.90	1.80	2.40	1.33	1.92	2.48	0.97	2.15	2.62	2.70	2.94	2.36	3.17	0.
0.51	2.74	1.31	1.87	1.84	1.65	2.06	0.85	1.94	2.95	3.04	2.71	2.67	3.45	0.56	0.
0.90	2.03	1.40	2.05	1.45	1.12	1.83	1.70	1.32	2.14	2.25	2.10	1.86	2.60	0.87	0.89	0.
4.23	2.72	4.39	4.88	3.34	3.42	4.08	5.13	3.16	1.72	1.73	3.11	1.89	1.11	4.17	4.38	3.50	0.
3.18	2.02	3.42	3.95	2.38	2.48	3.22	4.08	2.27	0.86	0.94	2.42	0.93	0.48	3.12	3.33	2.45	1.06	0.
1.85	2.43	2.76	3.40	0.86	2.13	2.97	2.76	2.11	0.85	0.91	2.70	0.62	1.43	1.79	2.15	1.42	2.51	1.52	0.
