# Supplementary material for: How reliably can we predict the reliability of protein structure predictions?
Source: BMC Bioinformatics. 2008 Mar 3;9:137. doi: 10.1186/1471-2105-9-137 (PMC2324098; doi:10.1186/1471-2105-9-137)
Supplement: Additional file 1 — Structure Projector package. Java source code and public licence in a tar.gz archive [file 1471-2105-9-137-S1.gz › Data/equdistr.dat]

0.07419624763411173 
0.0516670442304571 
0.04455799447920805 
0.05366966164619618 
0.024631709765167573 
0.03404425330013069 
0.05437057768742624 
0.07419624779082096 
0.026234045577003477 
0.06798813362376105 
0.09892832989547079 
0.057975047063183745 
0.02493234422764275 
0.047361416706942584 
0.03875016226951369 
0.05737450369747814 
0.05076586636230093 
0.013217032665385497 
0.032141524845323316 
0.07299467704447266 
