# Supplementary material for: How reliably can we predict the reliability of protein structure predictions?
Source: BMC Bioinformatics. 2008 Mar 3;9:137. doi: 10.1186/1471-2105-9-137 (PMC2324098; doi:10.1186/1471-2105-9-137)
Supplement: Additional file 1 — Structure Projector package. Java source code and public licence in a tar.gz archive [file 1471-2105-9-137-S1.gz › Data/equdistr.dat~]

0.078
0.051
0.041 
0.052 
0.024 
0.034 
0.059 
0.083 
0.025 
0.062 
0.092 
0.056 
0.024 
0.044 
0.043 
0.059 
0.055 
0.014 
0.034 
0.072 
