# Supplementary material for: How reliably can we predict the reliability of protein structure predictions?
Source: BMC Bioinformatics. 2008 Mar 3;9:137. doi: 10.1186/1471-2105-9-137 (PMC2324098; doi:10.1186/1471-2105-9-137)
Supplement: Additional file 1 — Structure Projector package. Java source code and public licence in a tar.gz archive [file 1471-2105-9-137-S1.gz › Data/ratemdia.dat]

0.306771 -0.066773 0.120060 -0.102619 -0.035151 -0.065996 0.110096 -0.069512 -0.042921 -0.538107 -0.321341 0.151952 -0.357492 0.157017 0.660307 0.053912 -0.010380 0.356237 -0.026059 0.121645 
0.213622 -0.143383 -0.084340 0.135414 0.153008 0.205898 0.064656 -0.545530 0.325849 0.250844 0.192060 0.356127 -0.149758 -0.006320 0.002820 0.430498 0.017388 -0.003698 0.000940 0.012822 
0.184229 -0.174087 -0.070638 0.011499 0.112535 0.107265 -0.021730 0.152651 -0.122146 -0.153586 0.761355 -0.218802 0.214864 -0.029334 0.207863 0.050680 0.043796 0.078519 -0.016301 0.003456 
0.221902 -0.262249 -0.094623 0.099571 0.179241 0.242780 0.070037 0.716957 0.141628 0.254659 -0.089322 0.357236 -0.167575 0.072565 -0.011956 -0.076988 -0.096465 0.020564 0.001457 -0.006865 
0.101842 0.088250 0.402987 -0.314887 -0.415062 0.408569 -0.111682 0.000910 0.022894 0.060100 0.011595 -0.012319 0.018030 -0.007431 -0.005866 -0.001902 0.000710 -0.000243 0.001423 0.003921 
0.140759 -0.090644 -0.040741 0.063847 0.073136 0.099242 0.025563 -0.102159 0.028164 0.008092 -0.131382 -0.221735 0.134024 -0.024015 -0.020518 -0.030843 -0.809275 0.037947 0.136387 0.010021 
0.224800 -0.188062 -0.083275 0.130458 0.127448 0.202387 0.047301 0.079779 0.083814 0.039208 -0.464133 -0.504534 0.266407 -0.148524 0.003655 0.343643 0.468644 0.021865 -0.050696 0.013352 
0.306771 -0.399651 -0.074526 -0.785094 -0.001072 -0.668633 -0.072527 -0.044395 0.035151 0.248251 -0.027005 -0.008448 0.082114 -0.035429 -0.086763 0.014007 0.009281 0.006826 -0.000109 -0.006757 
0.108467 -0.050661 -0.126786 0.052617 0.073167 0.086141 -0.285232 -0.091096 -0.720131 0.106728 -0.052384 0.028568 -0.168352 -0.080323 -0.022895 -0.020025 0.023080 0.006330 0.009921 -0.004829 
0.281103 0.348502 0.261070 0.043071 0.132020 -0.141721 0.275711 0.063344 -0.151219 0.071506 0.011780 0.193331 0.266975 -0.330315 0.024293 -0.026121 0.004223 -0.163631 0.097207 0.691050 
0.409028 0.515753 0.302010 0.075186 0.207247 -0.195263 0.271719 0.033025 -0.086817 0.395727 0.122741 -0.418002 -0.313888 0.656344 -0.010206 0.020234 0.123073 0.059160 0.526802 -0.122297 
0.239703 -0.165880 -0.057844 0.118878 0.113203 0.165262 0.072605 -0.340390 0.224609 0.073525 -0.033261 -0.035285 0.069490 -0.031148 0.031501 -0.824499 0.289560 0.025982 -0.001180 -0.015401 
0.103085 0.090789 0.052203 0.017222 0.045178 -0.027903 0.052547 -0.007864 -0.024626 0.051424 0.010238 -0.069674 -0.041134 0.096344 -0.014176 -0.010738 -0.092296 -0.060455 -0.819994 0.001211 
0.195820 0.281409 -0.224694 0.031176 0.081939 -0.103766 -0.629641 0.099492 0.470514 -0.036833 0.061328 -0.143275 -0.343034 -0.321617 0.004585 -0.021687 -0.031268 0.011757 0.008205 -0.009756 
0.160216 -0.164612 0.209719 0.438047 -0.759237 -0.307402 -0.071049 0.025681 0.000754 0.073843 0.036007 0.001365 0.011168 -0.010940 0.000664 0.013128 -0.006621 0.001229 -0.001511 -0.001572 
0.237220 -0.122287 0.024511 -0.020188 0.013603 0.038271 0.046376 -0.005850 -0.012671 -0.394156 -0.010368 -0.003697 -0.180506 0.108217 -0.133240 0.021171 0.008163 -0.820889 0.133626 -0.066351 
0.209896 -0.021358 0.068611 0.013109 0.019699 0.022334 0.099878 -0.000160 -0.026489 -0.371194 0.057320 0.054828 -0.093631 0.035334 -0.698783 0.023139 0.056603 0.393495 -0.018613 0.065234 
0.054647 0.097949 -0.607487 -0.067170 -0.245671 0.056313 0.187570 0.006883 -0.026556 0.008633 0.008714 -0.008854 -0.023252 -0.017146 0.001722 -0.001990 -0.000150 -0.000542 0.002556 -0.000431 
0.132892 0.122475 -0.250183 0.033061 0.016368 -0.006153 -0.427290 -0.009280 0.032969 -0.075477 -0.089629 0.216003 0.472720 0.324666 0.002601 0.020445 0.027148 -0.002684 0.005403 0.006580 
0.301803 0.304526 0.273969 0.026790 0.108403 -0.117628 0.295090 0.037516 -0.152766 -0.073188 -0.054314 0.285212 0.302829 -0.407941 0.064388 0.023934 -0.025215 0.032233 0.010536 -0.695034 

0.241862 0.241864 0.241864 0.241863 0.241862 0.241863 0.241863 0.241862 0.241864 0.241863 0.241862 0.241864 0.241862 0.241862 0.241864 0.241863 0.241862 0.241863 0.241862 0.241863 
-0.055338 -0.170644 -0.240246 -0.300469 0.220320 -0.163721 -0.212691 -0.331214 -0.118744 0.315196 0.320577 -0.175941 0.223913 0.365362 -0.261221 -0.131060 -0.025870 0.455691 0.234308 0.256533 
0.037317 -0.037648 -0.036559 -0.040658 0.377327 -0.027597 -0.035326 -0.023166 -0.111457 0.088556 0.070404 -0.023010 0.048288 -0.109410 0.124809 0.009851 0.031168 -1.060001 -0.179508 0.086558 
-0.071794 0.136058 0.013398 0.096312 -0.663652 0.097356 0.124561 -0.549279 0.104115 0.032887 0.039455 0.106446 0.035862 0.034166 0.586807 -0.018266 0.013407 -0.263812 0.053392 0.019054 
-0.015918 0.099498 0.084853 0.112207 -0.566156 0.072177 0.078756 -0.000494 0.093701 0.065240 0.070385 0.065603 0.060882 0.058124 -0.658267 0.007965 0.013039 -0.624489 0.017110 0.049896 
-0.043014 0.192712 0.116411 0.218754 0.802149 0.140968 0.180004 -0.435790 0.158783 -0.100801 -0.095448 0.137849 -0.054116 -0.105955 -0.383628 0.032258 0.021277 0.206029 -0.009261 -0.077926 
0.060762 0.051253 -0.019975 0.053430 -0.185673 0.030750 0.035622 -0.040032 -0.445199 0.166050 0.112469 0.051288 0.086303 -0.544379 -0.075079 0.033102 0.080561 0.581117 -0.544354 0.165536 
-0.049267 -0.555262 0.180161 0.702518 0.001947 -0.157804 0.077164 -0.031464 -0.182620 0.048991 0.017552 -0.308762 -0.016591 0.110487 0.034852 -0.005362 -0.000167 0.027368 -0.015172 0.027023 
-0.019854 0.216339 -0.094032 0.090535 0.031888 0.028373 0.052879 0.016254 -0.941637 -0.076299 -0.030100 0.132901 -0.033881 0.340791 0.000670 -0.007580 -0.017904 -0.068928 0.035184 -0.071792 
-0.453144 0.303359 -0.215353 0.296468 0.152453 0.014851 0.045046 0.209053 0.254167 0.065710 0.249935 0.079239 0.128871 -0.048584 0.119066 -0.429235 -0.456854 0.040807 -0.146717 -0.062651 
-0.211222 0.181290 0.833275 -0.081161 0.022964 -0.188195 -0.416296 -0.017743 -0.097390 0.008454 0.060505 -0.027980 0.020023 0.063140 0.045317 -0.008824 0.055060 0.032142 -0.135968 -0.036283 
0.113921 0.383378 -0.273115 0.370218 -0.027816 -0.362267 -0.516128 -0.006336 0.060582 0.158158 -0.235007 -0.033852 -0.155430 -0.168235 0.001959 -0.003581 0.060054 -0.037254 0.373734 0.217320 
-0.236114 -0.142046 0.236333 -0.153020 0.035871 0.192919 0.240118 0.054233 -0.314473 0.192416 -0.155467 0.058735 -0.080848 -0.354920 0.014123 -0.154172 -0.090377 -0.086213 0.720701 0.203284 
0.136677 -0.007900 -0.042500 0.087313 -0.019482 -0.045542 -0.176406 -0.030840 -0.197748 -0.313770 0.428484 -0.034709 0.249564 -0.438567 -0.018233 0.121812 0.044919 -0.083783 0.652354 -0.360929 
0.523350 0.003222 0.274319 -0.013091 -0.014008 -0.035463 0.003950 -0.068766 -0.051322 0.021008 -0.006060 0.031941 -0.033434 0.005676 0.001012 -0.136554 -0.809460 0.007658 0.004785 0.051869 
0.040801 0.467823 0.063869 -0.080543 -0.004340 -0.050869 0.354861 0.010599 -0.042853 -0.021572 0.011490 -0.798491 -0.024179 -0.025715 0.019022 0.020717 0.025578 -0.008452 0.035728 0.018404 
-0.005459 0.013156 0.038427 -0.070263 0.001124 -0.929249 0.336948 0.004889 0.034387 0.002429 0.048627 0.195246 -0.144715 -0.025805 -0.006678 0.005546 0.043588 -0.000441 0.033020 -0.013501 
0.277361 -0.004139 0.101804 0.022130 -0.000573 0.064375 0.023242 0.005315 0.013944 -0.139042 0.034551 0.025898 -0.140119 0.014343 0.001834 -0.826547 0.447792 -0.002376 -0.004823 0.025520 
-0.011381 0.000588 -0.011856 0.000879 0.001872 0.129871 -0.030226 -0.000046 0.012258 0.046345 0.172624 -0.000661 -1.066159 0.005614 -0.001264 0.075485 -0.011879 0.006272 0.005453 0.004681 
0.115670 0.017509 0.005472 -0.009027 0.011232 0.020764 0.017329 -0.006424 -0.012979 0.717139 -0.087224 -0.018746 0.003433 -0.014533 -0.002862 -0.081583 0.090657 -0.002300 0.014447 -0.671803 

0.000000
-0.563226
-0.690582
-0.735450
-0.756983
-0.782541
-0.918339
-0.990787
-1.111605
-1.224605
-1.298367
-1.416445
-1.460614
-1.506500
-1.610103
-1.703136
-1.853431
-2.051043
-2.125079
-2.355639
