# Supplementary material for: How reliably can we predict the reliability of protein structure predictions?
Source: BMC Bioinformatics. 2008 Mar 3;9:137. doi: 10.1186/1471-2105-9-137 (PMC2324098; doi:10.1186/1471-2105-9-137)
Supplement: Additional file 1 — Structure Projector package. Java source code and public licence in a tar.gz archive [file 1471-2105-9-137-S1.gz › README.txt]

Project name: StructureProjector;
Project home page: http://phylogeny-cafe.elte.hu/StructureProjector/;
Operating system(s): Platform independent;
Programming language: Java; 
Other requirements: Java 1.5.0 or higher
Licence: GNU LGPL
Any restrictions to use by non-academics: licence needed.
